# Supplementary material for: Copper-catalyzed aminoalkynylation of alkenes with hypervalent iodine reagents
Source: Chem Sci. 2017 Oct 16;8(12):8265–70. doi: 10.1039/c7sc03420b (PMC5857935; doi:10.1039/c7sc03420b)
Supplement: Supplementary file 2 [file SC-008-C7SC03420B-s002.cif]

# Electronic Supplementary Material (ESI) for Chemical Science.
# This journal is © The Royal Society of Chemistry 2017

####################################################################### 
# 
# This file contains crystal structure data downloaded from the 
# Cambridge Structural Database (CSD) hosted by the Cambridge 
# Crystallographic Data Centre (CCDC).
# 
# Full information about CCDC data access policies and citation 
# guidelines are available at http://www.ccdc.cam.ac.uk/access/V1 
# 
# Audit and citation data items may have been added by the CCDC. 
# Please retain this information to preserve the provenance of 
# this file and to allow appropriate attribution of the data. 
# 
#######################################################################

data_rds624
_database_code_depnum_ccdc_archive 'CCDC 1567005'
_audit_update_record             
;
2017-08-05 deposited with the CCDC.
2017-10-16 downloaded from the CCDC.
;
_chemical_name_systematic        ?
_chemical_name_common            'SK-V-211-2 major'
_chemical_formula_moiety         'C27 H27 N O4, C4 H8 O2'
_chemical_formula_sum            'C31 H35 N O6'
_chemical_formula_iupac          ?
_chemical_formula_weight         517.60

_chemical_melting_point          ?

_space_group_crystal_system      monoclinic
_space_group_name_H-M_alt        'P 1 21/c 1'
_space_group_name_Hall           '-P 2ybc'
loop_
_space_group_symop_operation_xyz
'x, y, z'
'-x, y+1/2, -z+1/2'
'-x, -y, -z'
'x, -y-1/2, z-1/2'

_cell_length_a                   14.8729(4)
_cell_length_b                   11.2262(3)
_cell_length_c                   16.4910(5)
_cell_angle_alpha                90
_cell_angle_beta                 92.9640(13)
_cell_angle_gamma                90
_cell_volume                     2749.76(13)
_cell_formula_units_Z            4
_cell_measurement_reflns_used    275
_cell_measurement_theta_min      2.6154
_cell_measurement_theta_max      30.3092
_cell_measurement_temperature    100.(2)

_exptl_crystal_description       block
_exptl_crystal_colour            colourless
_exptl_crystal_size_max          0.538
_exptl_crystal_size_mid          0.392
_exptl_crystal_size_min          0.220
_exptl_crystal_density_diffrn    1.250
_exptl_crystal_density_meas      ?
_exptl_crystal_density_method    'not measured'
_exptl_crystal_F_000             1104

_exptl_absorpt_coefficient_mu    0.086
_exptl_absorpt_correction_type   Multi-Scan
_exptl_absorpt_process_details   
;
SADABS-2016/2 - Bruker AXS area detector scaling and absorption correction
;
_exptl_absorpt_correction_T_min  0.91
_exptl_absorpt_correction_T_max  0.98

_exptl_special_details           
;
;

_diffrn_ambient_temperature      100.(2)

_diffrn_source                   'fine-focus sealed tube'
_diffrn_source_type              ?

_diffrn_radiation_type           MoK\a
_diffrn_radiation_wavelength     0.71073
_diffrn_radiation_monochromator  graphite

_diffrn_measurement_device_type  'Bruker-Nonius X8 Kappa APEX II'
_diffrn_measurement_method       'phi and omega scans'

_diffrn_detector_area_resol_mean 8.3333

_diffrn_reflns_number            94581
_diffrn_reflns_av_R_equivalents  0.0357
_diffrn_reflns_av_unetI/netI     0.0244
_diffrn_reflns_theta_min         2.20
_diffrn_reflns_theta_max         35.12
_diffrn_reflns_theta_full        35.12
_diffrn_measured_fraction_theta_max 0.997
_diffrn_measured_fraction_theta_full 0.997
_diffrn_reflns_limit_h_min       -23
_diffrn_reflns_limit_h_max       24
_diffrn_reflns_limit_k_min       -18
_diffrn_reflns_limit_k_max       18
_diffrn_reflns_limit_l_min       -26
_diffrn_reflns_limit_l_max       18

_refine_special_details          
;
reflection 1 0 0 omitted because it was partially blocked by the beamstop.
Mildly large residual density are located near atoms of interstitial solvent.
No evidence of disorder disorder was found.
;

_reflns_number_total             12175
_reflns_number_gt                9610
_reflns_threshold_expression     'I > 2\s(I)'

_refine_ls_structure_factor_coef Fsqd
_refine_ls_matrix_type           full
_refine_ls_R_factor_all          0.0688
_refine_ls_R_factor_gt           0.0519
_refine_ls_wR_factor_gt          0.1448
_refine_ls_wR_factor_ref         0.1581
_refine_ls_goodness_of_fit_ref   1.042
_refine_ls_restrained_S_all      1.042
_refine_ls_number_reflns         12175
_refine_ls_number_parameters     348
_refine_ls_number_restraints     0
_refine_ls_number_constraints    ?
_refine_ls_hydrogen_treatment    constr
_refine_ls_weighting_scheme      calc
_refine_ls_weighting_details     
'w=1/[\s^2^(Fo^2^)+(0.0820P)^2^+1.2208P] where P=(Fo^2^+2Fc^2^)/3'

_atom_sites_solution_hydrogens   geom
_atom_sites_solution_primary     ?
_atom_sites_solution_secondary   ?

_refine_ls_shift/su_max          0.001
_refine_ls_shift/su_mean         0.000
_refine_diff_density_max         0.868
_refine_diff_density_min         -0.891
_refine_ls_extinction_method     none
_refine_ls_extinction_coef       ?

loop_
_atom_type_symbol
_atom_type_description
_atom_type_scat_dispersion_real
_atom_type_scat_dispersion_imag
_atom_type_scat_source
C C 0.0033 0.0016 'International Tables Vol C Tables 4.2.6.8 and 6.1.1.4'
H H 0.0000 0.0000 'International Tables Vol C Tables 4.2.6.8 and 6.1.1.4'
N N 0.0061 0.0033 'International Tables Vol C Tables 4.2.6.8 and 6.1.1.4'
O O 0.0106 0.0060 'International Tables Vol C Tables 4.2.6.8 and 6.1.1.4'

_computing_data_collection       'Bruker Instrument Service v2013.12.0.0'
_computing_cell_refinement       'APEX3 v2016.5-0 (Bruker AXS)'
_computing_data_reduction        'SAINT V8.37A (Bruker AXS Inc., 2015)'
_computing_structure_solution    ?
_computing_structure_refinement  'SHELXL-2014/7 (Sheldrick, 2014)'
_computing_molecular_graphics    'shelXle (C.B. Huebschle, rev 786)'
_computing_publication_material  ?

loop_
_atom_site_type_symbol
_atom_site_label
_atom_site_fract_x
_atom_site_fract_y
_atom_site_fract_z
_atom_site_U_iso_or_equiv
_atom_site_adp_type
_atom_site_calc_flag
_atom_site_refinement_flags_adp
_atom_site_refinement_flags_occupancy
_atom_site_refinement_flags_posn
_atom_site_occupancy
_atom_site_disorder_assembly
_atom_site_disorder_group
O O1 0.63629(5) -0.05050(6) 0.48374(4) 0.01555(13) Uani d . . . 1 . .
O O2 0.58490(5) 0.15223(7) 0.56066(4) 0.01534(13) Uani d . . . 1 . .
O O3 0.22184(5) 0.17390(8) 0.12783(5) 0.01821(14) Uani d . . . 1 . .
O O4 0.21076(5) 0.09559(11) 0.27560(5) 0.0308(2) Uani d . . . 1 . .
N N1 0.58442(5) 0.14179(7) 0.47633(5) 0.01112(13) Uani d . . . 1 . .
C C1 0.51613(6) 0.20878(7) 0.42852(5) 0.00997(14) Uani d . . . 1 . .
H H1 0.4549 0.1815 0.4428 0.012 Uiso calc U . R 1 . .
C C2 0.53566(6) 0.16348(7) 0.34179(5) 0.00934(13) Uani d . . . 1 . .
C C3 0.61989(6) 0.22692(8) 0.31234(6) 0.01155(14) Uani d . . . 1 . .
H H3A 0.6735 0.1966 0.3439 0.014 Uiso calc U . R 1 . .
H H3B 0.6269 0.206 0.2547 0.014 Uiso calc U . R 1 . .
C C4 0.61751(6) 0.36227(8) 0.32004(6) 0.01466(16) Uani d . . . 1 . .
H H4A 0.6732 0.3967 0.2994 0.018 Uiso calc U . R 1 . .
H H4B 0.5655 0.3943 0.287 0.018 Uiso calc U . R 1 . .
C C5 0.60958(6) 0.39706(8) 0.40878(6) 0.01515(16) Uani d . . . 1 . .
H H5A 0.6077 0.4849 0.4135 0.018 Uiso calc U . R 1 . .
H H5B 0.6631 0.3681 0.4412 0.018 Uiso calc U . R 1 . .
C C6 0.52405(6) 0.34367(8) 0.44254(6) 0.01246(15) Uani d . . . 1 . .
H H6 0.5267 0.3579 0.5025 0.015 Uiso calc U . R 1 . .
C C7 0.56191(6) 0.03179(8) 0.35888(5) 0.01206(14) Uani d . . . 1 . .
H H7A 0.5085 -0.0207 0.3525 0.014 Uiso calc U . R 1 . .
H H7B 0.6076 0.0046 0.3214 0.014 Uiso calc U . R 1 . .
C C8 0.59976(6) 0.03088(8) 0.44547(5) 0.01132(14) Uani d . . . 1 . .
C C9 0.67374(7) 0.18205(12) 0.59154(7) 0.0227(2) Uani d . . . 1 . .
H H9A 0.6776 0.172 0.6507 0.034 Uiso calc U . R 1 . .
H H9B 0.6869 0.265 0.578 0.034 Uiso calc U . R 1 . .
H H9C 0.7175 0.1295 0.5671 0.034 Uiso calc U . R 1 . .
C C10 0.44249(6) 0.40179(8) 0.40771(6) 0.01489(16) Uani d . . . 1 . .
C C11 0.37432(7) 0.44776(9) 0.38016(6) 0.01629(17) Uani d . . . 1 . .
C C12 0.29596(7) 0.50131(9) 0.35179(7) 0.01743(17) Uani d . . . 1 . .
C C13 0.22705(7) 0.55240(10) 0.33031(7) 0.01823(18) Uani d . . . 1 . .
C C14 0.14626(6) 0.61805(9) 0.31118(6) 0.01617(17) Uani d . . . 1 . .
C C15 0.06250(7) 0.56997(11) 0.32845(7) 0.02137(19) Uani d . . . 1 . .
H H15 0.059 0.4918 0.3501 0.026 Uiso calc U . R 1 . .
C C16 -0.01534(7) 0.63644(12) 0.31396(8) 0.0256(2) Uani d . . . 1 . .
H H16 -0.0721 0.6035 0.3255 0.031 Uiso calc U . R 1 . .
C C17 -0.01057(8) 0.75073(12) 0.28272(8) 0.0257(2) Uani d . . . 1 . .
H H17 -0.064 0.7962 0.2735 0.031 Uiso calc U . R 1 . .
C C18 0.07231(8) 0.79901(11) 0.26486(8) 0.0248(2) Uani d . . . 1 . .
H H18 0.0754 0.8774 0.2434 0.03 Uiso calc U . R 1 . .
C C19 0.15046(7) 0.73272(10) 0.27836(7) 0.02070(19) Uani d . . . 1 . .
H H19 0.2069 0.7653 0.2653 0.025 Uiso calc U . R 1 . .
C C20 0.45325(6) 0.17291(7) 0.28312(5) 0.00970(13) Uani d . . . 1 . .
C C21 0.45791(6) 0.21430(8) 0.20430(5) 0.01223(15) Uani d . . . 1 . .
H H21 0.514 0.2417 0.1864 0.015 Uiso calc U . R 1 . .
C C22 0.38205(6) 0.21668(8) 0.15047(6) 0.01307(15) Uani d . . . 1 . .
H H22 0.3871 0.2456 0.0968 0.016 Uiso calc U . R 1 . .
C C23 0.29964(6) 0.17708(8) 0.17523(6) 0.01252(15) Uani d . . . 1 . .
C C24 0.29367(6) 0.13581(9) 0.25521(6) 0.01478(16) Uani d . . . 1 . .
C C25 0.36936(6) 0.13325(9) 0.30770(5) 0.01337(15) Uani d . . . 1 . .
H H25 0.3644 0.1041 0.3614 0.016 Uiso calc U . R 1 . .
C C26 0.22784(7) 0.20642(10) 0.04456(6) 0.01979(19) Uani d . . . 1 . .
H H26A 0.2509 0.288 0.0412 0.03 Uiso calc U . R 1 . .
H H26B 0.168 0.2019 0.0169 0.03 Uiso calc U . R 1 . .
H H26C 0.2688 0.1517 0.0185 0.03 Uiso calc U . R 1 . .
C C27 0.18786(8) 0.11500(17) 0.35675(8) 0.0359(3) Uani d . . . 1 . .
H H27A 0.2256 0.0647 0.3932 0.054 Uiso calc U . R 1 . .
H H27B 0.1244 0.0949 0.3623 0.054 Uiso calc U . R 1 . .
H H27C 0.1978 0.1989 0.3709 0.054 Uiso calc U . R 1 . .
O O1S -0.00792(8) 0.81083(13) 0.05570(9) 0.0501(3) Uani d . . . 1 . .
O O2S 0.12522(6) 0.71439(9) 0.06310(7) 0.0313(2) Uani d . . . 1 . .
C C1S 0.07167(9) 0.81341(12) 0.05117(9) 0.0280(2) Uani d . . . 1 . .
C C2S 0.12678(9) 0.92287(13) 0.04103(9) 0.0311(3) Uani d . . . 1 . .
H H2SA 0.1695 0.9094 -0.0013 0.047 Uiso calc U . R 1 . .
H H2SB 0.1599 0.9415 0.0924 0.047 Uiso calc U . R 1 . .
H H2SC 0.0871 0.9897 0.0254 0.047 Uiso calc U . R 1 . .
C C3S 0.07744(10) 0.60424(13) 0.07964(11) 0.0368(3) Uani d . . . 1 . .
H H3SA 0.0335 0.586 0.0342 0.044 Uiso calc U . R 1 . .
H H3SB 0.0443 0.6127 0.1299 0.044 Uiso calc U . R 1 . .
C C4S 0.14528(13) 0.50579(16) 0.08933(12) 0.0462(4) Uani d . . . 1 . .
H H4SA 0.1814 0.5028 0.0414 0.069 Uiso calc U . R 1 . .
H H4SB 0.114 0.4297 0.0952 0.069 Uiso calc U . R 1 . .
H H4SC 0.1847 0.5205 0.1378 0.069 Uiso calc U . R 1 . .

loop_
_atom_site_aniso_label
_atom_site_aniso_U_11
_atom_site_aniso_U_22
_atom_site_aniso_U_33
_atom_site_aniso_U_12
_atom_site_aniso_U_13
_atom_site_aniso_U_23
O1 0.0182(3) 0.0123(3) 0.0158(3) 0.0022(2) -0.0022(2) 0.0042(2)
O2 0.0146(3) 0.0230(3) 0.0083(3) 0.0009(2) -0.0003(2) -0.0004(2)
O3 0.0122(3) 0.0280(4) 0.0139(3) -0.0032(3) -0.0042(2) 0.0018(3)
O4 0.0133(3) 0.0638(7) 0.0155(3) -0.0152(4) 0.0015(3) 0.0010(4)
N1 0.0137(3) 0.0114(3) 0.0081(3) 0.0013(2) -0.0012(2) 0.0002(2)
C1 0.0096(3) 0.0096(3) 0.0106(3) 0.0002(2) -0.0004(2) 0.0003(3)
C2 0.0096(3) 0.0087(3) 0.0097(3) -0.0002(2) 0.0002(2) 0.0009(2)
C3 0.0095(3) 0.0123(3) 0.0129(3) -0.0002(3) 0.0009(3) 0.0020(3)
C4 0.0135(4) 0.0122(3) 0.0183(4) -0.0025(3) 0.0010(3) 0.0038(3)
C5 0.0138(4) 0.0106(3) 0.0209(4) -0.0025(3) -0.0010(3) -0.0008(3)
C6 0.0119(3) 0.0103(3) 0.0151(4) 0.0018(3) -0.0011(3) -0.0013(3)
C7 0.0159(4) 0.0087(3) 0.0113(3) 0.0006(3) -0.0016(3) 0.0003(3)
C8 0.0117(3) 0.0104(3) 0.0119(3) -0.0004(3) 0.0002(3) 0.0018(3)
C9 0.0183(4) 0.0321(5) 0.0171(4) -0.0002(4) -0.0056(3) -0.0070(4)
C10 0.0147(4) 0.0117(3) 0.0182(4) 0.0020(3) 0.0005(3) -0.0014(3)
C11 0.0150(4) 0.0141(4) 0.0198(4) 0.0023(3) 0.0008(3) -0.0002(3)
C12 0.0144(4) 0.0168(4) 0.0211(4) 0.0021(3) 0.0006(3) 0.0010(3)
C13 0.0136(4) 0.0187(4) 0.0222(4) 0.0016(3) -0.0002(3) 0.0001(3)
C14 0.0111(3) 0.0188(4) 0.0183(4) 0.0019(3) -0.0015(3) -0.0001(3)
C15 0.0129(4) 0.0252(5) 0.0257(5) -0.0014(3) -0.0012(3) 0.0024(4)
C16 0.0110(4) 0.0388(6) 0.0269(5) 0.0007(4) -0.0005(4) 0.0012(5)
C17 0.0160(4) 0.0344(6) 0.0264(5) 0.0101(4) -0.0035(4) -0.0025(4)
C18 0.0207(5) 0.0227(5) 0.0301(6) 0.0061(4) -0.0056(4) 0.0022(4)
C19 0.0136(4) 0.0216(4) 0.0265(5) 0.0013(3) -0.0027(3) 0.0032(4)
C20 0.0094(3) 0.0091(3) 0.0105(3) -0.0008(2) -0.0002(2) 0.0005(3)
C21 0.0113(3) 0.0133(3) 0.0119(3) -0.0022(3) -0.0005(3) 0.0030(3)
C22 0.0126(3) 0.0146(4) 0.0118(3) -0.0020(3) -0.0018(3) 0.0027(3)
C23 0.0109(3) 0.0142(4) 0.0122(3) -0.0007(3) -0.0019(3) -0.0009(3)
C24 0.0101(3) 0.0218(4) 0.0124(4) -0.0036(3) 0.0006(3) -0.0003(3)
C25 0.0115(3) 0.0178(4) 0.0108(3) -0.0035(3) 0.0002(3) 0.0013(3)
C26 0.0194(4) 0.0240(5) 0.0153(4) -0.0033(4) -0.0061(3) 0.0037(3)
C27 0.0145(4) 0.0742(11) 0.0196(5) -0.0002(5) 0.0054(4) 0.0081(6)
O1S 0.0310(6) 0.0538(8) 0.0648(9) 0.0022(5) -0.0041(5) -0.0054(7)
O2S 0.0234(4) 0.0292(5) 0.0416(6) 0.0001(3) 0.0031(4) -0.0029(4)
C1S 0.0229(5) 0.0282(6) 0.0326(6) 0.0005(4) -0.0014(4) -0.0050(5)
C2S 0.0294(6) 0.0305(6) 0.0329(6) -0.0034(5) -0.0015(5) -0.0003(5)
C3S 0.0328(7) 0.0292(6) 0.0485(9) -0.0022(5) 0.0041(6) -0.0061(6)
C4S 0.0521(10) 0.0357(8) 0.0527(10) 0.0111(7) 0.0209(8) 0.0003(7)

_geom_special_details            
;

All esds (except the esd in the dihedral angle between two l.s. planes)
are estimated using the full covariance matrix.  The cell esds are taken
into account individually in the estimation of esds in distances, angles
and torsion angles; correlations between esds in cell parameters are only
used when they are defined by crystal symmetry.  An approximate (isotropic)
treatment of cell esds is used for estimating esds involving l.s. planes.
;

loop_
_geom_bond_atom_site_label_1
_geom_bond_atom_site_label_2
_geom_bond_site_symmetry_2
_geom_bond_distance
_geom_bond_publ_flag
O1 C8 . 1.2217(11) ?
O2 N1 . 1.3952(10) ?
O2 C9 . 1.4309(13) ?
O3 C23 . 1.3631(11) ?
O3 C26 . 1.4281(13) ?
O4 C24 . 1.3713(12) ?
O4 C27 . 1.4147(15) ?
N1 C8 . 1.3686(12) ?
N1 C1 . 1.4615(11) ?
C1 C6 . 1.5354(12) ?
C1 C2 . 1.5594(12) ?
C1 H1 . 1.0 ?
C2 C20 . 1.5254(12) ?
C2 C3 . 1.5411(12) ?
C2 C7 . 1.5511(12) ?
C3 C4 . 1.5254(13) ?
C3 H3A . 0.99 ?
C3 H3B . 0.99 ?
C4 C5 . 1.5250(14) ?
C4 H4A . 0.99 ?
C4 H4B . 0.99 ?
C5 C6 . 1.5365(13) ?
C5 H5A . 0.99 ?
C5 H5B . 0.99 ?
C6 C10 . 1.4679(13) ?
C6 H6 . 1.0 ?
C7 C8 . 1.5077(12) ?
C7 H7A . 0.99 ?
C7 H7B . 0.99 ?
C9 H9A . 0.98 ?
C9 H9B . 0.98 ?
C9 H9C . 0.98 ?
C10 C11 . 1.2054(13) ?
C11 C12 . 1.3719(14) ?
C12 C13 . 1.2113(14) ?
C13 C14 . 1.4309(14) ?
C14 C19 . 1.3990(15) ?
C14 C15 . 1.4004(14) ?
C15 C16 . 1.3878(16) ?
C15 H15 . 0.95 ?
C16 C17 . 1.3857(19) ?
C16 H16 . 0.95 ?
C17 C18 . 1.3920(18) ?
C17 H17 . 0.95 ?
C18 C19 . 1.3884(15) ?
C18 H18 . 0.95 ?
C19 H19 . 0.95 ?
C20 C21 . 1.3856(12) ?
C20 C25 . 1.4041(12) ?
C21 C22 . 1.3993(12) ?
C21 H21 . 0.95 ?
C22 C23 . 1.3850(13) ?
C22 H22 . 0.95 ?
C23 C24 . 1.4051(13) ?
C24 C25 . 1.3844(13) ?
C25 H25 . 0.95 ?
C26 H26A . 0.98 ?
C26 H26B . 0.98 ?
C26 H26C . 0.98 ?
C27 H27A . 0.98 ?
C27 H27B . 0.98 ?
C27 H27C . 0.98 ?
O1S C1S . 1.1904(18) ?
O2S C1S . 1.3756(16) ?
O2S C3S . 1.4590(18) ?
C1S C2S . 1.4913(19) ?
C2S H2SA . 0.98 ?
C2S H2SB . 0.98 ?
C2S H2SC . 0.98 ?
C3S C4S . 1.500(2) ?
C3S H3SA . 0.99 ?
C3S H3SB . 0.99 ?
C4S H4SA . 0.98 ?
C4S H4SB . 0.98 ?
C4S H4SC . 0.98 ?

loop_
_geom_angle_atom_site_label_1
_geom_angle_atom_site_label_2
_geom_angle_atom_site_label_3
_geom_angle_site_symmetry_1
_geom_angle_site_symmetry_3
_geom_angle
_geom_angle_publ_flag
N1 O2 C9 . . 109.36(7) ?
C23 O3 C26 . . 116.83(8) ?
C24 O4 C27 . . 116.41(9) ?
C8 N1 O2 . . 117.05(7) ?
C8 N1 C1 . . 113.08(7) ?
O2 N1 C1 . . 117.51(7) ?
N1 C1 C6 . . 112.37(7) ?
N1 C1 C2 . . 99.77(6) ?
C6 C1 C2 . . 116.31(7) ?
N1 C1 H1 . . 109.3 ?
C6 C1 H1 . . 109.3 ?
C2 C1 H1 . . 109.3 ?
C20 C2 C3 . . 114.05(7) ?
C20 C2 C7 . . 111.58(7) ?
C3 C2 C7 . . 107.26(7) ?
C20 C2 C1 . . 112.17(7) ?
C3 C2 C1 . . 109.35(7) ?
C7 C2 C1 . . 101.61(7) ?
C4 C3 C2 . . 114.29(7) ?
C4 C3 H3A . . 108.7 ?
C2 C3 H3A . . 108.7 ?
C4 C3 H3B . . 108.7 ?
C2 C3 H3B . . 108.7 ?
H3A C3 H3B . . 107.6 ?
C5 C4 C3 . . 109.77(8) ?
C5 C4 H4A . . 109.7 ?
C3 C4 H4A . . 109.7 ?
C5 C4 H4B . . 109.7 ?
C3 C4 H4B . . 109.7 ?
H4A C4 H4B . . 108.2 ?
C4 C5 C6 . . 110.76(7) ?
C4 C5 H5A . . 109.5 ?
C6 C5 H5A . . 109.5 ?
C4 C5 H5B . . 109.5 ?
C6 C5 H5B . . 109.5 ?
H5A C5 H5B . . 108.1 ?
C10 C6 C1 . . 108.91(7) ?
C10 C6 C5 . . 111.57(8) ?
C1 C6 C5 . . 112.87(7) ?
C10 C6 H6 . . 107.8 ?
C1 C6 H6 . . 107.8 ?
C5 C6 H6 . . 107.8 ?
C8 C7 C2 . . 104.87(7) ?
C8 C7 H7A . . 110.8 ?
C2 C7 H7A . . 110.8 ?
C8 C7 H7B . . 110.8 ?
C2 C7 H7B . . 110.8 ?
H7A C7 H7B . . 108.8 ?
O1 C8 N1 . . 124.50(8) ?
O1 C8 C7 . . 128.95(8) ?
N1 C8 C7 . . 106.55(7) ?
O2 C9 H9A . . 109.5 ?
O2 C9 H9B . . 109.5 ?
H9A C9 H9B . . 109.5 ?
O2 C9 H9C . . 109.5 ?
H9A C9 H9C . . 109.5 ?
H9B C9 H9C . . 109.5 ?
C11 C10 C6 . . 178.46(11) ?
C10 C11 C12 . . 177.79(11) ?
C13 C12 C11 . . 176.56(12) ?
C12 C13 C14 . . 175.24(12) ?
C19 C14 C15 . . 119.43(9) ?
C19 C14 C13 . . 120.36(9) ?
C15 C14 C13 . . 120.15(10) ?
C16 C15 C14 . . 120.04(11) ?
C16 C15 H15 . . 120.0 ?
C14 C15 H15 . . 120.0 ?
C17 C16 C15 . . 120.24(10) ?
C17 C16 H16 . . 119.9 ?
C15 C16 H16 . . 119.9 ?
C16 C17 C18 . . 120.14(10) ?
C16 C17 H17 . . 119.9 ?
C18 C17 H17 . . 119.9 ?
C19 C18 C17 . . 120.03(11) ?
C19 C18 H18 . . 120.0 ?
C17 C18 H18 . . 120.0 ?
C18 C19 C14 . . 120.10(10) ?
C18 C19 H19 . . 120.0 ?
C14 C19 H19 . . 120.0 ?
C21 C20 C25 . . 117.74(8) ?
C21 C20 C2 . . 122.73(7) ?
C25 C20 C2 . . 119.46(8) ?
C20 C21 C22 . . 121.58(8) ?
C20 C21 H21 . . 119.2 ?
C22 C21 H21 . . 119.2 ?
C23 C22 C21 . . 120.25(8) ?
C23 C22 H22 . . 119.9 ?
C21 C22 H22 . . 119.9 ?
O3 C23 C22 . . 125.26(8) ?
O3 C23 C24 . . 115.90(8) ?
C22 C23 C24 . . 118.84(8) ?
O4 C24 C25 . . 123.53(9) ?
O4 C24 C23 . . 116.11(8) ?
C25 C24 C23 . . 120.32(8) ?
C24 C25 C20 . . 121.26(8) ?
C24 C25 H25 . . 119.4 ?
C20 C25 H25 . . 119.4 ?
O3 C26 H26A . . 109.5 ?
O3 C26 H26B . . 109.5 ?
H26A C26 H26B . . 109.5 ?
O3 C26 H26C . . 109.5 ?
H26A C26 H26C . . 109.5 ?
H26B C26 H26C . . 109.5 ?
O4 C27 H27A . . 109.5 ?
O4 C27 H27B . . 109.5 ?
H27A C27 H27B . . 109.5 ?
O4 C27 H27C . . 109.5 ?
H27A C27 H27C . . 109.5 ?
H27B C27 H27C . . 109.5 ?
C1S O2S C3S . . 115.32(11) ?
O1S C1S O2S . . 122.80(14) ?
O1S C1S C2S . . 125.54(14) ?
O2S C1S C2S . . 111.37(11) ?
C1S C2S H2SA . . 109.5 ?
C1S C2S H2SB . . 109.5 ?
H2SA C2S H2SB . . 109.5 ?
C1S C2S H2SC . . 109.5 ?
H2SA C2S H2SC . . 109.5 ?
H2SB C2S H2SC . . 109.5 ?
O2S C3S C4S . . 108.25(13) ?
O2S C3S H3SA . . 110.0 ?
C4S C3S H3SA . . 110.0 ?
O2S C3S H3SB . . 110.0 ?
C4S C3S H3SB . . 110.0 ?
H3SA C3S H3SB . . 108.4 ?
C3S C4S H4SA . . 109.5 ?
C3S C4S H4SB . . 109.5 ?
H4SA C4S H4SB . . 109.5 ?
C3S C4S H4SC . . 109.5 ?
H4SA C4S H4SC . . 109.5 ?
H4SB C4S H4SC . . 109.5 ?

loop_
_geom_torsion_atom_site_label_1
_geom_torsion_atom_site_label_2
_geom_torsion_atom_site_label_3
_geom_torsion_atom_site_label_4
_geom_torsion_site_symmetry_1
_geom_torsion_site_symmetry_2
_geom_torsion_site_symmetry_3
_geom_torsion_site_symmetry_4
_geom_torsion
_geom_torsion_publ_flag
C9 O2 N1 C8 . . . . 91.77(10) ?
C9 O2 N1 C1 . . . . -128.56(9) ?
C8 N1 C1 C6 . . . . -158.40(8) ?
O2 N1 C1 C6 . . . . 60.40(10) ?
C8 N1 C1 C2 . . . . -34.54(9) ?
O2 N1 C1 C2 . . . . -175.74(7) ?
N1 C1 C2 C20 . . . . 154.98(7) ?
C6 C1 C2 C20 . . . . -83.96(9) ?
N1 C1 C2 C3 . . . . -77.46(8) ?
C6 C1 C2 C3 . . . . 43.61(9) ?
N1 C1 C2 C7 . . . . 35.70(8) ?
C6 C1 C2 C7 . . . . 156.76(7) ?
C20 C2 C3 C4 . . . . 75.72(10) ?
C7 C2 C3 C4 . . . . -160.19(7) ?
C1 C2 C3 C4 . . . . -50.78(10) ?
C2 C3 C4 C5 . . . . 60.09(10) ?
C3 C4 C5 C6 . . . . -58.85(10) ?
N1 C1 C6 C10 . . . . -167.35(8) ?
C2 C1 C6 C10 . . . . 78.56(9) ?
N1 C1 C6 C5 . . . . 68.16(10) ?
C2 C1 C6 C5 . . . . -45.94(10) ?
C4 C5 C6 C10 . . . . -70.62(10) ?
C4 C5 C6 C1 . . . . 52.41(10) ?
C20 C2 C7 C8 . . . . -147.17(7) ?
C3 C2 C7 C8 . . . . 87.25(8) ?
C1 C2 C7 C8 . . . . -27.46(8) ?
O2 N1 C8 O1 . . . . -20.22(13) ?
C1 N1 C8 O1 . . . . -161.61(9) ?
O2 N1 C8 C7 . . . . 158.88(7) ?
C1 N1 C8 C7 . . . . 17.48(10) ?
C2 C7 C8 O1 . . . . -173.10(9) ?
C2 C7 C8 N1 . . . . 7.86(9) ?
C19 C14 C15 C16 . . . . -0.79(17) ?
C13 C14 C15 C16 . . . . 176.47(11) ?
C14 C15 C16 C17 . . . . -0.29(19) ?
C15 C16 C17 C18 . . . . 0.72(19) ?
C16 C17 C18 C19 . . . . -0.05(19) ?
C17 C18 C19 C14 . . . . -1.04(19) ?
C15 C14 C19 C18 . . . . 1.46(17) ?
C13 C14 C19 C18 . . . . -175.80(11) ?
C3 C2 C20 C21 . . . . 11.78(12) ?
C7 C2 C20 C21 . . . . -109.95(9) ?
C1 C2 C20 C21 . . . . 136.80(8) ?
C3 C2 C20 C25 . . . . -171.28(8) ?
C7 C2 C20 C25 . . . . 66.99(10) ?
C1 C2 C20 C25 . . . . -46.27(10) ?
C25 C20 C21 C22 . . . . -0.12(13) ?
C2 C20 C21 C22 . . . . 176.87(8) ?
C20 C21 C22 C23 . . . . -0.05(14) ?
C26 O3 C23 C22 . . . . 4.57(14) ?
C26 O3 C23 C24 . . . . -175.15(9) ?
C21 C22 C23 O3 . . . . -179.11(9) ?
C21 C22 C23 C24 . . . . 0.60(14) ?
C27 O4 C24 C25 . . . . 35.73(18) ?
C27 O4 C24 C23 . . . . -146.60(12) ?
O3 C23 C24 O4 . . . . 1.00(14) ?
C22 C23 C24 O4 . . . . -178.74(10) ?
O3 C23 C24 C25 . . . . 178.74(9) ?
C22 C23 C24 C25 . . . . -0.99(15) ?
O4 C24 C25 C20 . . . . 178.42(10) ?
C23 C24 C25 C20 . . . . 0.85(15) ?
C21 C20 C25 C24 . . . . -0.29(14) ?
C2 C20 C25 C24 . . . . -177.38(9) ?
C3S O2S C1S O1S . . . . 1.6(2) ?
C3S O2S C1S C2S . . . . 175.66(12) ?
C1S O2S C3S C4S . . . . 178.88(13) ?

_shelx_res_file                  
;


    rds624_0m.res created by SHELXL-2014/7


TITL rds624_0m in P2(1)/c
CELL 0.71073 14.8729 11.2262 16.491 90 92.964 90
ZERR 4 0.0004 0.0003 0.0005 0 0.0013 0
LATT 1
SYMM -X,0.5+Y,0.5-Z
SFAC C H N O
UNIT 124 140 4 24

L.S. 10
PLAN  25
SIZE 0.22 0.392 0.538
TEMP -173.2
BOND $h
conf
more -1
fmap 2
OMIT 1 0 0
acta
list 4

WGHT    0.082000    1.220800
FVAR       0.15417
O1    4    0.636286   -0.050498    0.483741    11.00000    0.01818    0.01234 =
         0.01582    0.00418   -0.00221    0.00219
O2    4    0.584901    0.152229    0.560656    11.00000    0.01464    0.02303 =
         0.00825   -0.00036   -0.00026    0.00095
O3    4    0.221840    0.173904    0.127826    11.00000    0.01220    0.02805 =
         0.01386    0.00177   -0.00422   -0.00321
O4    4    0.210757    0.095588    0.275604    11.00000    0.01329    0.06378 =
         0.01547    0.00098    0.00152   -0.01515
N1    3    0.584424    0.141785    0.476329    11.00000    0.01371    0.01136 =
         0.00811    0.00022   -0.00121    0.00129
C1    1    0.516131    0.208780    0.428523    11.00000    0.00957    0.00960 =
         0.01064    0.00033   -0.00045    0.00015
AFIX  13
H1    2    0.454937    0.181451    0.442793    11.00000   -1.20000
AFIX   0
C2    1    0.535664    0.163481    0.341789    11.00000    0.00959    0.00867 =
         0.00972    0.00089    0.00018   -0.00023
C3    1    0.619885    0.226919    0.312335    11.00000    0.00952    0.01227 =
         0.01289    0.00196    0.00089   -0.00017
AFIX  23
H3A   2    0.673474    0.196575    0.343949    11.00000   -1.20000
H3B   2    0.626866    0.205998    0.254682    11.00000   -1.20000
AFIX   0
C4    1    0.617511    0.362271    0.320042    11.00000    0.01352    0.01215 =
         0.01832    0.00384    0.00096   -0.00247
AFIX  23
H4A   2    0.673179    0.396735    0.299410    11.00000   -1.20000
H4B   2    0.565522    0.394344    0.287046    11.00000   -1.20000
AFIX   0
C5    1    0.609578    0.397058    0.408780    11.00000    0.01376    0.01064 =
         0.02087   -0.00083   -0.00095   -0.00246
AFIX  23
H5A   2    0.607730    0.484933    0.413452    11.00000   -1.20000
H5B   2    0.663071    0.368088    0.441168    11.00000   -1.20000
AFIX   0
C6    1    0.524046    0.343669    0.442540    11.00000    0.01189    0.01026 =
         0.01506   -0.00134   -0.00113    0.00182
AFIX  13
H6    2    0.526674    0.357895    0.502477    11.00000   -1.20000
AFIX   0
C7    1    0.561908    0.031791    0.358876    11.00000    0.01589    0.00872 =
         0.01134    0.00030   -0.00161    0.00056
AFIX  23
H7A   2    0.508502   -0.020665    0.352508    11.00000   -1.20000
H7B   2    0.607580    0.004609    0.321391    11.00000   -1.20000
AFIX   0
C8    1    0.599759    0.030880    0.445470    11.00000    0.01168    0.01040 =
         0.01185    0.00177    0.00024   -0.00035
C9    1    0.673736    0.182051    0.591545    11.00000    0.01835    0.03211 =
         0.01710   -0.00700   -0.00560   -0.00020
AFIX 137
H9A   2    0.677638    0.172028    0.650655    11.00000   -1.50000
H9B   2    0.686925    0.265022    0.578015    11.00000   -1.50000
H9C   2    0.717483    0.129526    0.567118    11.00000   -1.50000
AFIX   0
C10   1    0.442492    0.401787    0.407707    11.00000    0.01472    0.01168 =
         0.01822   -0.00142    0.00051    0.00202
C11   1    0.374322    0.447756    0.380161    11.00000    0.01497    0.01408 =
         0.01981   -0.00017    0.00079    0.00228
C12   1    0.295963    0.501310    0.351788    11.00000    0.01436    0.01680 =
         0.02111    0.00096    0.00061    0.00209
C13   1    0.227051    0.552399    0.330306    11.00000    0.01362    0.01872 =
         0.02224    0.00014   -0.00018    0.00162
C14   1    0.146258    0.618053    0.311181    11.00000    0.01114    0.01878 =
         0.01834   -0.00009   -0.00149    0.00194
C15   1    0.062502    0.569966    0.328454    11.00000    0.01294    0.02522 =
         0.02574    0.00242   -0.00118   -0.00139
AFIX  43
H15   2    0.058968    0.491787    0.350109    11.00000   -1.20000
AFIX   0
C16   1   -0.015343    0.636445    0.313959    11.00000    0.01104    0.03881 =
         0.02691    0.00123   -0.00048    0.00074
AFIX  43
H16   2   -0.072110    0.603485    0.325492    11.00000   -1.20000
AFIX   0
C17   1   -0.010566    0.750729    0.282725    11.00000    0.01597    0.03437 =
         0.02641   -0.00247   -0.00352    0.01008
AFIX  43
H17   2   -0.063971    0.796229    0.273486    11.00000   -1.20000
AFIX   0
C18   1    0.072313    0.799009    0.264857    11.00000    0.02070    0.02270 =
         0.03014    0.00223   -0.00560    0.00613
AFIX  43
H18   2    0.075405    0.877356    0.243409    11.00000   -1.20000
AFIX   0
C19   1    0.150463    0.732717    0.278365    11.00000    0.01362    0.02162 =
         0.02649    0.00319   -0.00267    0.00133
AFIX  43
H19   2    0.206873    0.765267    0.265304    11.00000   -1.20000
AFIX   0
C20   1    0.453250    0.172911    0.283123    11.00000    0.00941    0.00908 =
         0.01055    0.00054   -0.00018   -0.00077
C21   1    0.457915    0.214303    0.204296    11.00000    0.01131    0.01332 =
         0.01195    0.00305   -0.00047   -0.00222
AFIX  43
H21   2    0.513959    0.241724    0.186362    11.00000   -1.20000
AFIX   0
C22   1    0.382053    0.216680    0.150474    11.00000    0.01257    0.01460 =
         0.01180    0.00273   -0.00177   -0.00202
AFIX  43
H22   2    0.387091    0.245564    0.096752    11.00000   -1.20000
AFIX   0
C23   1    0.299644    0.177077    0.175232    11.00000    0.01089    0.01417 =
         0.01225   -0.00086   -0.00194   -0.00065
C24   1    0.293669    0.135813    0.255215    11.00000    0.01012    0.02180 =
         0.01242   -0.00030    0.00057   -0.00357
C25   1    0.369361    0.133254    0.307700    11.00000    0.01153    0.01779 =
         0.01077    0.00127    0.00024   -0.00354
AFIX  43
H25   2    0.364450    0.104108    0.361372    11.00000   -1.20000
AFIX   0
C26   1    0.227844    0.206423    0.044559    11.00000    0.01936    0.02401 =
         0.01529    0.00373   -0.00608   -0.00332
AFIX 137
H26A  2    0.250864    0.287968    0.041150    11.00000   -1.50000
H26B  2    0.168001    0.201899    0.016931    11.00000   -1.50000
H26C  2    0.268787    0.151717    0.018455    11.00000   -1.50000
AFIX   0
C27   1    0.187859    0.114999    0.356751    11.00000    0.01445    0.07423 =
         0.01958    0.00812    0.00538   -0.00016
AFIX 137
H27A  2    0.225578    0.064677    0.393207    11.00000   -1.50000
H27B  2    0.124362    0.094852    0.362317    11.00000   -1.50000
H27C  2    0.197775    0.198914    0.370941    11.00000   -1.50000
AFIX   0

O1S   4   -0.007924    0.810827    0.055705    11.00000    0.03103    0.05384 =
         0.06482   -0.00536   -0.00409    0.00221
O2S   4    0.125218    0.714393    0.063102    11.00000    0.02343    0.02920 =
         0.04155   -0.00291    0.00308    0.00007
C1S   1    0.071671    0.813407    0.051172    11.00000    0.02285    0.02822 =
         0.03257   -0.00501   -0.00135    0.00047
C2S   1    0.126777    0.922869    0.041029    11.00000    0.02940    0.03049 =
         0.03295   -0.00026   -0.00146   -0.00343
AFIX 137
H2SA  2    0.169491    0.909423   -0.001338    11.00000   -1.50000
H2SB  2    0.159911    0.941465    0.092381    11.00000   -1.50000
H2SC  2    0.087144    0.989650    0.025379    11.00000   -1.50000
AFIX   0
C3S   1    0.077436    0.604244    0.079645    11.00000    0.03283    0.02917 =
         0.04852   -0.00612    0.00406   -0.00222
AFIX  23
H3SA  2    0.033462    0.586015    0.034221    11.00000   -1.20000
H3SB  2    0.044341    0.612749    0.129888    11.00000   -1.20000
AFIX   0
C4S   1    0.145276    0.505787    0.089335    11.00000    0.05208    0.03568 =
         0.05268    0.00026    0.02087    0.01113
AFIX 137
H4SA  2    0.181447    0.502834    0.041361    11.00000   -1.50000
H4SB  2    0.114024    0.429664    0.095213    11.00000   -1.50000
H4SC  2    0.184694    0.520517    0.137762    11.00000   -1.50000
AFIX   0
HKLF 4

REM  rds624_0m in P2(1)/c
REM R1 =  0.0519 for    9610 Fo > 4sig(Fo)  and  0.0688 for all   12175 data
REM    348 parameters refined using      0 restraints

END

WGHT      0.0820      1.2208

REM Highest difference peak  0.868,  deepest hole -0.891,  1-sigma level  0.073
Q1    1   0.0071  0.5937  0.0576  11.00000  0.05    0.87
Q2    1   0.4129  0.4223  0.3848  11.00000  0.05    0.60
Q3    1   0.2917  0.1527  0.2147  11.00000  0.05    0.58
Q4    1   0.3394  0.2016  0.1629  11.00000  0.05    0.58
Q5    1   0.4129  0.1495  0.2950  11.00000  0.05    0.58
Q6    1   0.1029  0.5960  0.3209  11.00000  0.05    0.53
Q7    1   0.4180  0.2190  0.1774  11.00000  0.05    0.52
Q8    1   0.3329  0.1268  0.2824  11.00000  0.05    0.49
Q9    1   0.5871  0.0851  0.4632  11.00000  0.05    0.49
Q10   1   0.4591  0.1840  0.2430  11.00000  0.05    0.48
Q11   1   0.5229  0.2761  0.4371  11.00000  0.05    0.48
Q12   1   0.1094  0.7679  0.2725  11.00000  0.05    0.48
Q13   1   0.5754  0.1940  0.3237  11.00000  0.05    0.47
Q14   1   0.1519  0.6747  0.2988  11.00000  0.05    0.47
Q15   1   0.0286  0.7783  0.2795  11.00000  0.05    0.46
Q16   1   0.6143  0.3813  0.3628  11.00000  0.05    0.46
Q17   1   0.1011  0.5457  0.0872  11.00000  0.05    0.45
Q18   1   0.5651  0.3725  0.4266  11.00000  0.05    0.45
Q19   1   0.5504  0.0921  0.3487  11.00000  0.05    0.45
Q20   1   0.1307  0.7251  0.0100  11.00000  0.05    0.44
Q21   1   0.4851  0.3691  0.4287  11.00000  0.05    0.43
Q22   1   0.2665  0.5436  0.3373  11.00000  0.05    0.43
Q23   1   0.0239  0.6071  0.3204  11.00000  0.05    0.43
Q24   1   0.5235  0.1880  0.3840  11.00000  0.05    0.42
Q25   1   0.6194  0.2877  0.3144  11.00000  0.05    0.41
;
_shelx_res_checksum              41627
####################################################################### 
# 
# This file contains crystal structure data downloaded from the 
# Cambridge Structural Database (CSD) hosted by the Cambridge 
# Crystallographic Data Centre (CCDC).
# 
# Full information about CCDC data access policies and citation 
# guidelines are available at http://www.ccdc.cam.ac.uk/access/V1 
# 
# Audit and citation data items may have been added by the CCDC. 
# Please retain this information to preserve the provenance of 
# this file and to allow appropriate attribution of the data. 
# 
#######################################################################

data_rds667
_database_code_depnum_ccdc_archive 'CCDC 1567007'
_audit_update_record             
;
2017-08-05 deposited with the CCDC.
2017-10-16 downloaded from the CCDC.
;
_chemical_name_systematic        ?
_chemical_name_common            SK-V-116-major
_chemical_formula_moiety         'C22 H23 N O2'
_chemical_formula_sum            'C22 H23 N O2'
_chemical_formula_iupac          ?
_chemical_formula_weight         333.41

_chemical_melting_point          ?

_space_group_crystal_system      triclinic
_space_group_name_H-M_alt        'P -1'
_space_group_name_Hall           '-P 1'
loop_
_space_group_symop_operation_xyz
'x, y, z'
'-x, -y, -z'

_cell_length_a                   9.3352(7)
_cell_length_b                   10.2282(9)
_cell_length_c                   11.6109(9)
_cell_angle_alpha                70.977(2)
_cell_angle_beta                 69.277(3)
_cell_angle_gamma                63.872(2)
_cell_volume                     911.65(13)
_cell_formula_units_Z            2
_cell_measurement_reflns_used    7324
_cell_measurement_theta_min      2.2640
_cell_measurement_theta_max      29.5210
_cell_measurement_temperature    121.(2)

_exptl_crystal_description       block
_exptl_crystal_colour            colourless
_exptl_crystal_size_max          0.387
_exptl_crystal_size_mid          0.251
_exptl_crystal_size_min          0.092
_exptl_crystal_density_diffrn    1.215
_exptl_crystal_density_meas      ?
_exptl_crystal_density_method    'not measured'
_exptl_crystal_F_000             356

_exptl_absorpt_coefficient_mu    0.077
_exptl_absorpt_correction_type   Multi-Scan
_exptl_absorpt_process_details   
;
SADABS-2016/2 - Bruker AXS area detector scaling and absorption correction
;
_exptl_absorpt_correction_T_min  0.96
_exptl_absorpt_correction_T_max  0.99

_exptl_special_details           
;
;

_diffrn_ambient_temperature      121.(2)

_diffrn_source                   'fine-focus sealed tube'
_diffrn_source_type              ?

_diffrn_radiation_type           MoK\a
_diffrn_radiation_wavelength     0.71073
_diffrn_radiation_monochromator  graphite

_diffrn_measurement_device_type  'Bruker-Nonius X8 Kappa APEX II'
_diffrn_measurement_method       'phi and omega scans'

_diffrn_detector_area_resol_mean 8.3333

_diffrn_reflns_number            27055
_diffrn_reflns_av_R_equivalents  0.0337
_diffrn_reflns_av_unetI/netI     0.0305
_diffrn_reflns_theta_min         1.92
_diffrn_reflns_theta_max         29.75
_diffrn_reflns_theta_full        29.75
_diffrn_measured_fraction_theta_max 0.996
_diffrn_measured_fraction_theta_full 0.996
_diffrn_reflns_limit_h_min       -13
_diffrn_reflns_limit_h_max       12
_diffrn_reflns_limit_k_min       -14
_diffrn_reflns_limit_k_max       14
_diffrn_reflns_limit_l_min       -16
_diffrn_reflns_limit_l_max       16

_refine_special_details          
;
;

_reflns_number_total             5179
_reflns_number_gt                3980
_reflns_threshold_expression     'I > 2\s(I)'

_refine_ls_structure_factor_coef Fsqd
_refine_ls_matrix_type           full
_refine_ls_R_factor_all          0.0627
_refine_ls_R_factor_gt           0.0422
_refine_ls_wR_factor_gt          0.0944
_refine_ls_wR_factor_ref         0.1038
_refine_ls_goodness_of_fit_ref   1.037
_refine_ls_restrained_S_all      1.037
_refine_ls_number_reflns         5179
_refine_ls_number_parameters     229
_refine_ls_number_restraints     0
_refine_ls_number_constraints    ?
_refine_ls_hydrogen_treatment    constr
_refine_ls_weighting_scheme      calc
_refine_ls_weighting_details     
'w=1/[\s^2^(Fo^2^)+(0.0421P)^2^+0.2729P] where P=(Fo^2^+2Fc^2^)/3'

_atom_sites_solution_hydrogens   geom
_atom_sites_solution_primary     ?
_atom_sites_solution_secondary   ?

_refine_ls_shift/su_max          0.000
_refine_ls_shift/su_mean         0.000
_refine_diff_density_max         0.350
_refine_diff_density_min         -0.205
_refine_ls_extinction_method     none
_refine_ls_extinction_coef       ?

loop_
_atom_type_symbol
_atom_type_description
_atom_type_scat_dispersion_real
_atom_type_scat_dispersion_imag
_atom_type_scat_source
C C 0.0033 0.0016 'International Tables Vol C Tables 4.2.6.8 and 6.1.1.4'
H H 0.0000 0.0000 'International Tables Vol C Tables 4.2.6.8 and 6.1.1.4'
N N 0.0061 0.0033 'International Tables Vol C Tables 4.2.6.8 and 6.1.1.4'
O O 0.0106 0.0060 'International Tables Vol C Tables 4.2.6.8 and 6.1.1.4'

_computing_data_collection       'Bruker Instrument Service v2013.12.0.0'
_computing_cell_refinement       'SAINT V8.37A (Bruker AXS Inc., 2015)'
_computing_data_reduction        'SAINT V8.37A (Bruker AXS Inc., 2015)'
_computing_structure_solution    ?
_computing_structure_refinement  'SHELXL-2014/7 (Sheldrick, 2014)'
_computing_molecular_graphics    'shelXle (C.B. Huebschle, rev 786)'
_computing_publication_material  ?

loop_
_atom_site_type_symbol
_atom_site_label
_atom_site_fract_x
_atom_site_fract_y
_atom_site_fract_z
_atom_site_U_iso_or_equiv
_atom_site_adp_type
_atom_site_calc_flag
_atom_site_refinement_flags_adp
_atom_site_refinement_flags_occupancy
_atom_site_refinement_flags_posn
_atom_site_occupancy
_atom_site_disorder_assembly
_atom_site_disorder_group
O O1 -0.01952(10) 0.17571(9) 0.63364(8) 0.02538(19) Uani d . . . 1 . .
C C1 0.13770(13) 0.42874(12) 0.64168(10) 0.0175(2) Uani d . . . 1 . .
H H1 0.0681 0.5273 0.5999 0.021 Uiso calc U . R 1 . .
C C2 0.05056(14) 0.39440(14) 0.78158(11) 0.0237(2) Uani d . . . 1 . .
H H2A -0.0207 0.4877 0.8128 0.028 Uiso calc U . R 1 . .
H H2B 0.1324 0.3338 0.8324 0.028 Uiso calc U . R 1 . .
O O2 0.19244(10) 0.31650(9) 0.46822(7) 0.02135(18) Uani d . . . 1 . .
N N1 0.13890(11) 0.31034(10) 0.59775(8) 0.01752(19) Uani d . . . 1 . .
C C4 0.01951(13) 0.25426(12) 0.66679(10) 0.0178(2) Uani d . . . 1 . .
C C9 0.41649(13) 0.28301(12) 0.67892(11) 0.0190(2) Uani d . . . 1 . .
C C5 0.33354(15) 0.18515(14) 0.44035(12) 0.0281(3) Uani d . . . 1 . .
H H5A 0.3725 0.1925 0.3491 0.042 Uiso calc U . R 1 . .
H H5B 0.3029 0.0975 0.4795 0.042 Uiso calc U . R 1 . .
H H5C 0.4214 0.1759 0.4734 0.042 Uiso calc U . R 1 . .
C C6 -0.23461(14) 0.40751(14) 0.79407(12) 0.0265(3) Uani d . . . 1 . .
H H6A -0.2921 0.3505 0.7881 0.04 Uiso calc U . R 1 . .
H H6B -0.2403 0.4926 0.7232 0.04 Uiso calc U . R 1 . .
H H6C -0.287 0.4432 0.8732 0.04 Uiso calc U . R 1 . .
C C7 -0.04341(16) 0.17517(14) 0.90093(12) 0.0281(3) Uani d . . . 1 . .
H H7A -0.1041 0.1196 0.8975 0.042 Uiso calc U . R 1 . .
H H7B -0.0917 0.2109 0.98 0.042 Uiso calc U . R 1 . .
H H7C 0.0722 0.11 0.8963 0.042 Uiso calc U . R 1 . .
C C8 0.31343(13) 0.42558(12) 0.61590(10) 0.0165(2) Uani d . . . 1 . .
H H8 0.3632 0.4346 0.5233 0.02 Uiso calc U . R 1 . .
C C22 0.23052(14) 0.70194(13) 0.58258(11) 0.0222(2) Uani d . . . 1 . .
H H22 0.1972 0.7111 0.511 0.027 Uiso calc U . R 1 . .
C C10 0.49116(14) 0.16386(12) 0.73328(11) 0.0197(2) Uani d . . . 1 . .
C C11 0.57484(13) 0.01920(12) 0.80062(10) 0.0176(2) Uani d . . . 1 . .
C C13 0.56142(14) -0.20557(13) 0.95075(11) 0.0226(2) Uani d . . . 1 . .
H H13 0.4986 -0.2629 1.008 0.027 Uiso calc U . R 1 . .
C C12 0.48371(14) -0.06622(13) 0.88518(11) 0.0206(2) Uani d . . . 1 . .
H H12 0.3675 -0.0282 0.8976 0.025 Uiso calc U . R 1 . .
C C3 -0.05379(13) 0.30762(12) 0.79041(10) 0.0188(2) Uani d . . . 1 . .
C C21 0.20885(15) 0.82850(13) 0.61664(12) 0.0263(3) Uani d . . . 1 . .
H H21 0.1587 0.9239 0.5695 0.032 Uiso calc U . R 1 . .
C C17 0.30087(13) 0.56119(12) 0.65251(10) 0.0172(2) Uani d . . . 1 . .
C C16 0.74557(14) -0.03807(13) 0.78326(11) 0.0224(2) Uani d . . . 1 . .
H H16 0.809 0.0188 0.7262 0.027 Uiso calc U . R 1 . .
C C20 0.26002(15) 0.81632(14) 0.71915(13) 0.0278(3) Uani d . . . 1 . .
H H20 0.2457 0.9032 0.7421 0.033 Uiso calc U . R 1 . .
C C18 0.35146(14) 0.54995(13) 0.75562(11) 0.0211(2) Uani d . . . 1 . .
H H18 0.3995 0.4548 0.8042 0.025 Uiso calc U . R 1 . .
C C14 0.73095(15) -0.26187(13) 0.93319(11) 0.0234(2) Uani d . . . 1 . .
H H14 0.7843 -0.3576 0.9784 0.028 Uiso calc U . R 1 . .
C C15 0.82237(14) -0.17814(14) 0.84946(12) 0.0257(3) Uani d . . . 1 . .
H H15 0.9385 -0.217 0.8373 0.031 Uiso calc U . R 1 . .
C C19 0.33205(15) 0.67735(15) 0.78803(12) 0.0269(3) Uani d . . . 1 . .
H H19 0.3685 0.6688 0.8578 0.032 Uiso calc U . R 1 . .

loop_
_atom_site_aniso_label
_atom_site_aniso_U_11
_atom_site_aniso_U_22
_atom_site_aniso_U_33
_atom_site_aniso_U_12
_atom_site_aniso_U_13
_atom_site_aniso_U_23
O1 0.0285(4) 0.0251(4) 0.0292(5) -0.0163(4) -0.0080(4) -0.0035(3)
C1 0.0147(5) 0.0162(5) 0.0223(5) -0.0062(4) -0.0042(4) -0.0045(4)
C2 0.0197(5) 0.0310(6) 0.0234(6) -0.0134(5) 0.0027(4) -0.0122(5)
O2 0.0238(4) 0.0242(4) 0.0143(4) -0.0094(3) -0.0028(3) -0.0032(3)
N1 0.0180(4) 0.0203(5) 0.0153(4) -0.0095(4) -0.0015(3) -0.0042(3)
C4 0.0153(5) 0.0152(5) 0.0210(5) -0.0050(4) -0.0068(4) 0.0002(4)
C9 0.0162(5) 0.0204(5) 0.0207(5) -0.0079(4) -0.0026(4) -0.0050(4)
C5 0.0266(6) 0.0280(6) 0.0264(6) -0.0099(5) 0.0029(5) -0.0118(5)
C6 0.0160(5) 0.0242(6) 0.0298(6) -0.0055(5) -0.0020(5) -0.0006(5)
C7 0.0287(6) 0.0262(6) 0.0215(6) -0.0079(5) -0.0063(5) 0.0019(5)
C8 0.0152(5) 0.0168(5) 0.0175(5) -0.0076(4) -0.0033(4) -0.0016(4)
C22 0.0236(5) 0.0212(6) 0.0234(6) -0.0121(5) -0.0070(4) 0.0002(4)
C10 0.0190(5) 0.0198(5) 0.0213(5) -0.0075(4) -0.0040(4) -0.0059(4)
C11 0.0197(5) 0.0164(5) 0.0176(5) -0.0053(4) -0.0054(4) -0.0057(4)
C13 0.0254(6) 0.0218(6) 0.0207(6) -0.0117(5) -0.0036(4) -0.0027(4)
C12 0.0173(5) 0.0226(6) 0.0221(5) -0.0070(4) -0.0042(4) -0.0061(4)
C3 0.0156(5) 0.0186(5) 0.0198(5) -0.0069(4) -0.0028(4) -0.0018(4)
C21 0.0251(6) 0.0189(6) 0.0341(7) -0.0113(5) -0.0058(5) -0.0015(5)
C17 0.0136(5) 0.0185(5) 0.0200(5) -0.0087(4) -0.0017(4) -0.0032(4)
C16 0.0194(5) 0.0216(6) 0.0257(6) -0.0099(4) -0.0043(4) -0.0021(4)
C20 0.0250(6) 0.0249(6) 0.0379(7) -0.0133(5) -0.0013(5) -0.0129(5)
C18 0.0182(5) 0.0232(6) 0.0221(6) -0.0093(4) -0.0049(4) -0.0026(4)
C14 0.0258(6) 0.0183(5) 0.0231(6) -0.0046(5) -0.0081(5) -0.0031(4)
C15 0.0172(5) 0.0245(6) 0.0314(6) -0.0049(5) -0.0070(5) -0.0036(5)
C19 0.0248(6) 0.0345(7) 0.0280(6) -0.0142(5) -0.0051(5) -0.0114(5)

_geom_special_details            
;

All esds (except the esd in the dihedral angle between two l.s. planes)
are estimated using the full covariance matrix.  The cell esds are taken
into account individually in the estimation of esds in distances, angles
and torsion angles; correlations between esds in cell parameters are only
used when they are defined by crystal symmetry.  An approximate (isotropic)
treatment of cell esds is used for estimating esds involving l.s. planes.
;

loop_
_geom_bond_atom_site_label_1
_geom_bond_atom_site_label_2
_geom_bond_site_symmetry_2
_geom_bond_distance
_geom_bond_publ_flag
O1 C4 . 1.2186(14) ?
C1 N1 . 1.4539(14) ?
C1 C2 . 1.5389(16) ?
C1 C8 . 1.5472(14) ?
C1 H1 . 1.0 ?
C2 C3 . 1.5424(16) ?
C2 H2A . 0.99 ?
C2 H2B . 0.99 ?
O2 N1 . 1.3963(12) ?
O2 C5 . 1.4380(14) ?
N1 C4 . 1.3582(14) ?
C4 C3 . 1.5208(16) ?
C9 C10 . 1.1963(16) ?
C9 C8 . 1.4678(15) ?
C5 H5A . 0.98 ?
C5 H5B . 0.98 ?
C5 H5C . 0.98 ?
C6 C3 . 1.5341(15) ?
C6 H6A . 0.98 ?
C6 H6B . 0.98 ?
C6 H6C . 0.98 ?
C7 C3 . 1.5266(16) ?
C7 H7A . 0.98 ?
C7 H7B . 0.98 ?
C7 H7C . 0.98 ?
C8 C17 . 1.5245(15) ?
C8 H8 . 1.0 ?
C22 C21 . 1.3854(17) ?
C22 C17 . 1.3949(16) ?
C22 H22 . 0.95 ?
C10 C11 . 1.4391(15) ?
C11 C16 . 1.3969(15) ?
C11 C12 . 1.3983(16) ?
C13 C12 . 1.3821(16) ?
C13 C14 . 1.3868(17) ?
C13 H13 . 0.95 ?
C12 H12 . 0.95 ?
C21 C20 . 1.3834(18) ?
C21 H21 . 0.95 ?
C17 C18 . 1.3900(16) ?
C16 C15 . 1.3874(17) ?
C16 H16 . 0.95 ?
C20 C19 . 1.3820(18) ?
C20 H20 . 0.95 ?
C18 C19 . 1.3913(17) ?
C18 H18 . 0.95 ?
C14 C15 . 1.3859(17) ?
C14 H14 . 0.95 ?
C15 H15 . 0.95 ?
C19 H19 . 0.95 ?

loop_
_geom_angle_atom_site_label_1
_geom_angle_atom_site_label_2
_geom_angle_atom_site_label_3
_geom_angle_site_symmetry_1
_geom_angle_site_symmetry_3
_geom_angle
_geom_angle_publ_flag
N1 C1 C2 . . 100.55(8) ?
N1 C1 C8 . . 111.89(9) ?
C2 C1 C8 . . 114.98(9) ?
N1 C1 H1 . . 109.7 ?
C2 C1 H1 . . 109.7 ?
C8 C1 H1 . . 109.7 ?
C1 C2 C3 . . 106.35(9) ?
C1 C2 H2A . . 110.5 ?
C3 C2 H2A . . 110.5 ?
C1 C2 H2B . . 110.5 ?
C3 C2 H2B . . 110.5 ?
H2A C2 H2B . . 108.6 ?
N1 O2 C5 . . 110.25(8) ?
C4 N1 O2 . . 119.13(9) ?
C4 N1 C1 . . 115.44(9) ?
O2 N1 C1 . . 116.86(8) ?
O1 C4 N1 . . 125.25(10) ?
O1 C4 C3 . . 127.31(10) ?
N1 C4 C3 . . 107.44(9) ?
C10 C9 C8 . . 175.41(11) ?
O2 C5 H5A . . 109.5 ?
O2 C5 H5B . . 109.5 ?
H5A C5 H5B . . 109.5 ?
O2 C5 H5C . . 109.5 ?
H5A C5 H5C . . 109.5 ?
H5B C5 H5C . . 109.5 ?
C3 C6 H6A . . 109.5 ?
C3 C6 H6B . . 109.5 ?
H6A C6 H6B . . 109.5 ?
C3 C6 H6C . . 109.5 ?
H6A C6 H6C . . 109.5 ?
H6B C6 H6C . . 109.5 ?
C3 C7 H7A . . 109.5 ?
C3 C7 H7B . . 109.5 ?
H7A C7 H7B . . 109.5 ?
C3 C7 H7C . . 109.5 ?
H7A C7 H7C . . 109.5 ?
H7B C7 H7C . . 109.5 ?
C9 C8 C17 . . 114.23(9) ?
C9 C8 C1 . . 110.53(9) ?
C17 C8 C1 . . 108.76(8) ?
C9 C8 H8 . . 107.7 ?
C17 C8 H8 . . 107.7 ?
C1 C8 H8 . . 107.7 ?
C21 C22 C17 . . 120.53(11) ?
C21 C22 H22 . . 119.7 ?
C17 C22 H22 . . 119.7 ?
C9 C10 C11 . . 177.62(12) ?
C16 C11 C12 . . 119.15(10) ?
C16 C11 C10 . . 121.39(10) ?
C12 C11 C10 . . 119.46(10) ?
C12 C13 C14 . . 120.13(11) ?
C12 C13 H13 . . 119.9 ?
C14 C13 H13 . . 119.9 ?
C13 C12 C11 . . 120.48(10) ?
C13 C12 H12 . . 119.8 ?
C11 C12 H12 . . 119.8 ?
C4 C3 C7 . . 110.18(9) ?
C4 C3 C6 . . 106.90(9) ?
C7 C3 C6 . . 109.95(10) ?
C4 C3 C2 . . 103.66(9) ?
C7 C3 C2 . . 113.20(10) ?
C6 C3 C2 . . 112.60(10) ?
C20 C21 C22 . . 120.20(11) ?
C20 C21 H21 . . 119.9 ?
C22 C21 H21 . . 119.9 ?
C18 C17 C22 . . 118.89(10) ?
C18 C17 C8 . . 122.39(10) ?
C22 C17 C8 . . 118.68(10) ?
C15 C16 C11 . . 119.90(11) ?
C15 C16 H16 . . 120.0 ?
C11 C16 H16 . . 120.0 ?
C19 C20 C21 . . 119.75(11) ?
C19 C20 H20 . . 120.1 ?
C21 C20 H20 . . 120.1 ?
C17 C18 C19 . . 120.30(11) ?
C17 C18 H18 . . 119.8 ?
C19 C18 H18 . . 119.8 ?
C15 C14 C13 . . 119.82(11) ?
C15 C14 H14 . . 120.1 ?
C13 C14 H14 . . 120.1 ?
C14 C15 C16 . . 120.51(11) ?
C14 C15 H15 . . 119.7 ?
C16 C15 H15 . . 119.7 ?
C20 C19 C18 . . 120.31(11) ?
C20 C19 H19 . . 119.8 ?
C18 C19 H19 . . 119.8 ?

loop_
_geom_torsion_atom_site_label_1
_geom_torsion_atom_site_label_2
_geom_torsion_atom_site_label_3
_geom_torsion_atom_site_label_4
_geom_torsion_site_symmetry_1
_geom_torsion_site_symmetry_2
_geom_torsion_site_symmetry_3
_geom_torsion_site_symmetry_4
_geom_torsion
_geom_torsion_publ_flag
N1 C1 C2 C3 . . . . -24.43(11) ?
C8 C1 C2 C3 . . . . -144.77(9) ?
C5 O2 N1 C4 . . . . -93.24(11) ?
C5 O2 N1 C1 . . . . 120.30(10) ?
C2 C1 N1 C4 . . . . 24.72(12) ?
C8 C1 N1 C4 . . . . 147.24(9) ?
C2 C1 N1 O2 . . . . 172.42(9) ?
C8 C1 N1 O2 . . . . -65.06(12) ?
O2 N1 C4 O1 . . . . 18.78(16) ?
C1 N1 C4 O1 . . . . 165.70(10) ?
O2 N1 C4 C3 . . . . -161.21(8) ?
C1 N1 C4 C3 . . . . -14.29(12) ?
N1 C1 C8 C9 . . . . -59.35(12) ?
C2 C1 C8 C9 . . . . 54.52(12) ?
N1 C1 C8 C17 . . . . 174.49(9) ?
C2 C1 C8 C17 . . . . -71.64(11) ?
C14 C13 C12 C11 . . . . 0.05(17) ?
C16 C11 C12 C13 . . . . -0.03(16) ?
C10 C11 C12 C13 . . . . 179.89(10) ?
O1 C4 C3 C7 . . . . 55.52(15) ?
N1 C4 C3 C7 . . . . -124.49(10) ?
O1 C4 C3 C6 . . . . -63.92(14) ?
N1 C4 C3 C6 . . . . 116.08(10) ?
O1 C4 C3 C2 . . . . 176.93(11) ?
N1 C4 C3 C2 . . . . -3.07(11) ?
C1 C2 C3 C4 . . . . 17.56(11) ?
C1 C2 C3 C7 . . . . 136.92(10) ?
C1 C2 C3 C6 . . . . -97.60(11) ?
C17 C22 C21 C20 . . . . 1.33(18) ?
C21 C22 C17 C18 . . . . -1.10(17) ?
C21 C22 C17 C8 . . . . 176.60(10) ?
C9 C8 C17 C18 . . . . -13.45(14) ?
C1 C8 C17 C18 . . . . 110.54(11) ?
C9 C8 C17 C22 . . . . 168.93(10) ?
C1 C8 C17 C22 . . . . -67.08(12) ?
C12 C11 C16 C15 . . . . 0.09(17) ?
C10 C11 C16 C15 . . . . -179.83(11) ?
C22 C21 C20 C19 . . . . -0.38(18) ?
C22 C17 C18 C19 . . . . -0.05(16) ?
C8 C17 C18 C19 . . . . -177.66(10) ?
C12 C13 C14 C15 . . . . -0.14(18) ?
C13 C14 C15 C16 . . . . 0.20(18) ?
C11 C16 C15 C14 . . . . -0.18(18) ?
C21 C20 C19 C18 . . . . -0.78(18) ?
C17 C18 C19 C20 . . . . 0.99(18) ?

_shelx_res_file                  
;


    rds667_0m.res created by SHELXL-2014/7


TITL rds667_0m in P-1
CELL 0.71073 9.3352 10.2282 11.6109 70.9773 69.2774 63.8716
ZERR 2 0.0007 0.0009 0.0009 0.0022 0.0025 0.0022
LATT 1
SFAC C H N O
UNIT 44 46 2 4
LIST 4

L.S. 10
PLAN  5
SIZE 0.092 0.251 0.387
TEMP -151.68
BOND $h
conf
acta
fmap 2

WGHT    0.042100    0.272900
FVAR       0.83265
O1    4   -0.019523    0.175715    0.633635    11.00000    0.02846    0.02508 =
         0.02920   -0.00345   -0.00802   -0.01633
C1    1    0.137703    0.428743    0.641678    11.00000    0.01472    0.01617 =
         0.02229   -0.00452   -0.00422   -0.00621
AFIX  13
H1    2    0.068149    0.527254    0.599921    11.00000   -1.20000
AFIX   0
C2    1    0.050563    0.394397    0.781577    11.00000    0.01967    0.03097 =
         0.02336   -0.01218    0.00271   -0.01345
AFIX  23
H2A   2   -0.020656    0.487695    0.812787    11.00000   -1.20000
H2B   2    0.132409    0.333800    0.832426    11.00000   -1.20000
AFIX   0
O2    4    0.192435    0.316499    0.468222    11.00000    0.02384    0.02423 =
         0.01435   -0.00320   -0.00279   -0.00942
N1    3    0.138896    0.310337    0.597753    11.00000    0.01799    0.02027 =
         0.01530   -0.00422   -0.00148   -0.00952
C4    1    0.019508    0.254255    0.666786    11.00000    0.01533    0.01519 =
         0.02103    0.00021   -0.00681   -0.00497
C9    1    0.416491    0.283009    0.678923    11.00000    0.01623    0.02041 =
         0.02073   -0.00502   -0.00259   -0.00794
C5    1    0.333542    0.185148    0.440350    11.00000    0.02657    0.02803 =
         0.02638   -0.01185    0.00286   -0.00989
AFIX 137
H5A   2    0.372477    0.192512    0.349075    11.00000   -1.50000
H5B   2    0.302906    0.097496    0.479545    11.00000   -1.50000
H5C   2    0.421405    0.175921    0.473434    11.00000   -1.50000
AFIX   0
C6    1   -0.234605    0.407507    0.794071    11.00000    0.01601    0.02422 =
         0.02979   -0.00057   -0.00197   -0.00552
AFIX 137
H6A   2   -0.292087    0.350509    0.788142    11.00000   -1.50000
H6B   2   -0.240251    0.492578    0.723213    11.00000   -1.50000
H6C   2   -0.286985    0.443246    0.873199    11.00000   -1.50000
AFIX   0
C7    1   -0.043408    0.175167    0.900927    11.00000    0.02872    0.02622 =
         0.02154    0.00186   -0.00627   -0.00789
AFIX 137
H7A   2   -0.104083    0.119581    0.897457    11.00000   -1.50000
H7B   2   -0.091680    0.210859    0.980016    11.00000   -1.50000
H7C   2    0.072202    0.110035    0.896257    11.00000   -1.50000
AFIX   0
C8    1    0.313432    0.425583    0.615898    11.00000    0.01518    0.01677 =
         0.01755   -0.00164   -0.00334   -0.00761
AFIX  13
H8    2    0.363218    0.434595    0.523297    11.00000   -1.20000
AFIX   0
C22   1    0.230522    0.701945    0.582576    11.00000    0.02362    0.02120 =
         0.02343    0.00018   -0.00696   -0.01213
AFIX  43
H22   2    0.197200    0.711100    0.511012    11.00000   -1.20000
AFIX   0
C10   1    0.491164    0.163864    0.733283    11.00000    0.01903    0.01982 =
         0.02125   -0.00590   -0.00398   -0.00748
C11   1    0.574836    0.019197    0.800624    11.00000    0.01974    0.01641 =
         0.01759   -0.00574   -0.00536   -0.00526
C13   1    0.561420   -0.205568    0.950747    11.00000    0.02540    0.02184 =
         0.02068   -0.00268   -0.00355   -0.01167
AFIX  43
H13   2    0.498582   -0.262899    1.007961    11.00000   -1.20000
AFIX   0
C12   1    0.483705   -0.066223    0.885180    11.00000    0.01732    0.02265 =
         0.02211   -0.00611   -0.00419   -0.00695
AFIX  43
H12   2    0.367530   -0.028195    0.897645    11.00000   -1.20000
AFIX   0
C3    1   -0.053789    0.307615    0.790405    11.00000    0.01563    0.01858 =
         0.01983   -0.00176   -0.00285   -0.00686
C21   1    0.208854    0.828499    0.616642    11.00000    0.02510    0.01888 =
         0.03411   -0.00153   -0.00584   -0.01132
AFIX  43
H21   2    0.158706    0.923932    0.569458    11.00000   -1.20000
AFIX   0
C17   1    0.300870    0.561189    0.652507    11.00000    0.01358    0.01854 =
         0.02000   -0.00323   -0.00171   -0.00867
C16   1    0.745567   -0.038072    0.783255    11.00000    0.01937    0.02161 =
         0.02569   -0.00215   -0.00427   -0.00990
AFIX  43
H16   2    0.808994    0.018807    0.726194    11.00000   -1.20000
AFIX   0
C20   1    0.260019    0.816320    0.719155    11.00000    0.02498    0.02493 =
         0.03789   -0.01285   -0.00131   -0.01333
AFIX  43
H20   2    0.245692    0.903161    0.742124    11.00000   -1.20000
AFIX   0
C18   1    0.351456    0.549949    0.755622    11.00000    0.01818    0.02323 =
         0.02206   -0.00258   -0.00490   -0.00931
AFIX  43
H18   2    0.399497    0.454846    0.804190    11.00000   -1.20000
AFIX   0
C14   1    0.730949   -0.261871    0.933188    11.00000    0.02577    0.01833 =
         0.02310   -0.00309   -0.00812   -0.00458
AFIX  43
H14   2    0.784264   -0.357571    0.978429    11.00000   -1.20000
AFIX   0
C15   1    0.822375   -0.178144    0.849462    11.00000    0.01722    0.02453 =
         0.03139   -0.00361   -0.00699   -0.00487
AFIX  43
H15   2    0.938538   -0.216963    0.837307    11.00000   -1.20000
AFIX   0
C19   1    0.332052    0.677346    0.788025    11.00000    0.02480    0.03449 =
         0.02803   -0.01142   -0.00511   -0.01415
AFIX  43
H19   2    0.368491    0.668759    0.857820    11.00000   -1.20000
REM #####
AFIX   0
HKLF 4

REM  rds667_0m in P-1
REM R1 =  0.0422 for    3980 Fo > 4sig(Fo)  and  0.0627 for all    5179 data
REM    229 parameters refined using      0 restraints

END

WGHT      0.0421      0.2729

REM Highest difference peak  0.350,  deepest hole -0.205,  1-sigma level  0.042
Q1    1   0.3162  0.4849  0.6411  11.00000  0.05    0.35
Q2    1   0.2311  0.4185  0.6172  11.00000  0.05    0.32
Q3    1   0.6574 -0.0148  0.7938  11.00000  0.05    0.29
Q4    1  -0.0175  0.3593  0.7907  11.00000  0.05    0.27
Q5    1   0.4021  0.2055  0.7316  11.00000  0.05    0.26
;
_shelx_res_checksum              64095
####################################################################### 
# 
# This file contains crystal structure data downloaded from the 
# Cambridge Structural Database (CSD) hosted by the Cambridge 
# Crystallographic Data Centre (CCDC).
# 
# Full information about CCDC data access policies and citation 
# guidelines are available at http://www.ccdc.cam.ac.uk/access/V1 
# 
# Audit and citation data items may have been added by the CCDC. 
# Please retain this information to preserve the provenance of 
# this file and to allow appropriate attribution of the data. 
# 
#######################################################################

data_rds625
_database_code_depnum_ccdc_archive 'CCDC 1567006'
_audit_update_record             
;
2017-08-05 deposited with the CCDC.
2017-10-16 downloaded from the CCDC.
;
_chemical_name_systematic        ?
_chemical_name_common            'SK-V-211-2 minor'
_chemical_formula_moiety         '2(C27 H27 N O4), C4 H8 O2'
_chemical_formula_sum            'C58 H62 N2 O10'
_chemical_formula_iupac          ?
_chemical_formula_weight         947.09

_chemical_melting_point          ?

_space_group_crystal_system      triclinic
_space_group_name_H-M_alt        'P -1'
_space_group_name_Hall           '-P 1'
loop_
_space_group_symop_operation_xyz
'x, y, z'
'-x, -y, -z'

_cell_length_a                   10.3428(7)
_cell_length_b                   16.0861(11)
_cell_length_c                   17.3663(12)
_cell_angle_alpha                65.705(3)
_cell_angle_beta                 73.172(4)
_cell_angle_gamma                89.520(4)
_cell_volume                     2500.3(3)
_cell_formula_units_Z            2
_cell_measurement_reflns_used    9798
_cell_measurement_theta_min      2.3280
_cell_measurement_theta_max      30.4612
_cell_measurement_temperature    100.(2)

_exptl_crystal_description       plate
_exptl_crystal_colour            colourless
_exptl_crystal_size_max          0.352
_exptl_crystal_size_mid          0.225
_exptl_crystal_size_min          0.098
_exptl_crystal_density_diffrn    1.258
_exptl_crystal_density_meas      ?
_exptl_crystal_density_method    'not measured'
_exptl_crystal_F_000             1008

_exptl_absorpt_coefficient_mu    0.086
_exptl_absorpt_correction_type   Multi-Scan
_exptl_absorpt_process_details   
;
SADABS-2016/2 - Bruker AXS area detector scaling and absorption correction
;
_exptl_absorpt_correction_T_min  0.92
_exptl_absorpt_correction_T_max  0.99

_exptl_special_details           
;
reflection 1 0 0  omitted because it was blocked by beamstop. Rigu and SAME
instructions used to stabilize refinement of disordered ethyl acetate solvate.
;

_diffrn_ambient_temperature      100.(2)

_diffrn_source                   'fine-focus sealed tube'
_diffrn_source_type              ?

_diffrn_radiation_type           MoK\a
_diffrn_radiation_wavelength     0.71073
_diffrn_radiation_monochromator  graphite

_diffrn_measurement_device_type  'Bruker-Nonius X8 Kappa APEX II'
_diffrn_measurement_method       'phi and omega scans'

_diffrn_detector_area_resol_mean 8.3333

_diffrn_reflns_number            98492
_diffrn_reflns_av_R_equivalents  0.0416
_diffrn_reflns_av_unetI/netI     0.0323
_diffrn_reflns_theta_min         1.48
_diffrn_reflns_theta_max         30.59
_diffrn_reflns_theta_full        30.59
_diffrn_measured_fraction_theta_max 0.996
_diffrn_measured_fraction_theta_full 0.996
_diffrn_reflns_limit_h_min       -14
_diffrn_reflns_limit_h_max       14
_diffrn_reflns_limit_k_min       -22
_diffrn_reflns_limit_k_max       22
_diffrn_reflns_limit_l_min       -24
_diffrn_reflns_limit_l_max       24

_refine_special_details          
;
;

_reflns_number_total             15311
_reflns_number_gt                11862
_reflns_threshold_expression     'I > 2\s(I)'

_refine_ls_structure_factor_coef Fsqd
_refine_ls_matrix_type           full
_refine_ls_R_factor_all          0.0813
_refine_ls_R_factor_gt           0.0616
_refine_ls_wR_factor_gt          0.1663
_refine_ls_wR_factor_ref         0.1771
_refine_ls_goodness_of_fit_ref   1.098
_refine_ls_restrained_S_all      1.097
_refine_ls_number_reflns         15311
_refine_ls_number_parameters     696
_refine_ls_number_restraints     70
_refine_ls_number_constraints    ?
_refine_ls_hydrogen_treatment    constr
_refine_ls_weighting_scheme      calc
_refine_ls_weighting_details     
'w=1/[\s^2^(Fo^2^)+(0.0750P)^2^+2.1946P] where P=(Fo^2^+2Fc^2^)/3'

_atom_sites_solution_hydrogens   geom
_atom_sites_solution_primary     ?
_atom_sites_solution_secondary   ?

_refine_ls_shift/su_max          0.000
_refine_ls_shift/su_mean         0.000
_refine_diff_density_max         0.664
_refine_diff_density_min         -0.485
_refine_ls_extinction_method     none
_refine_ls_extinction_coef       ?

loop_
_atom_type_symbol
_atom_type_description
_atom_type_scat_dispersion_real
_atom_type_scat_dispersion_imag
_atom_type_scat_source
C C 0.0033 0.0016 'International Tables Vol C Tables 4.2.6.8 and 6.1.1.4'
H H 0.0000 0.0000 'International Tables Vol C Tables 4.2.6.8 and 6.1.1.4'
N N 0.0061 0.0033 'International Tables Vol C Tables 4.2.6.8 and 6.1.1.4'
O O 0.0106 0.0060 'International Tables Vol C Tables 4.2.6.8 and 6.1.1.4'

_computing_data_collection       'Bruker Instrument Service v2013.12.0.0'
_computing_cell_refinement       'SAINT V8.37A (Bruker AXS Inc., 2015)'
_computing_data_reduction        'SAINT V8.37A (Bruker AXS Inc., 2015)'
_computing_structure_solution    ?
_computing_structure_refinement  'SHELXL-2014/7 (Sheldrick, 2014)'
_computing_molecular_graphics    'shelXle (C.B. Huebschle, rev 786)'
_computing_publication_material  ?

loop_
_atom_site_type_symbol
_atom_site_label
_atom_site_fract_x
_atom_site_fract_y
_atom_site_fract_z
_atom_site_U_iso_or_equiv
_atom_site_adp_type
_atom_site_calc_flag
_atom_site_refinement_flags_adp
_atom_site_refinement_flags_occupancy
_atom_site_refinement_flags_posn
_atom_site_occupancy
_atom_site_disorder_assembly
_atom_site_disorder_group
O O1 0.14864(12) 0.06430(8) 0.42312(8) 0.0166(2) Uani d . . . 1.0 . .
O O2 0.18174(12) -0.03760(8) 0.58399(8) 0.0163(2) Uani d . . . 1.0 . .
O O3 -0.57148(12) 0.17598(8) 0.75151(9) 0.0209(3) Uani d . . . 1.0 . .
O O4 -0.50992(12) 0.03146(8) 0.72538(9) 0.0222(3) Uani d . . . 1.0 . .
N N1 0.12870(13) 0.04657(9) 0.56441(9) 0.0133(2) Uani d . . . 1.0 . .
C C1 0.02133(15) 0.05484(10) 0.63677(10) 0.0122(3) Uani d . . . 1.0 . .
H H1 -0.0576 0.0068 0.6581 0.015 Uiso calc U . R 1.0 . .
C C2 -0.01820(15) 0.15110(10) 0.58432(10) 0.0116(3) Uani d . . . 1.0 . .
C C3 0.09017(16) 0.22744(11) 0.56759(11) 0.0146(3) Uani d . . . 1.0 . .
H H3A 0.1754 0.2263 0.5237 0.018 Uiso calc U . R 1.0 . .
H H3B 0.0582 0.2878 0.5411 0.018 Uiso calc U . R 1.0 . .
C C4 0.12166(17) 0.21867(11) 0.65108(12) 0.0177(3) Uani d . . . 1.0 . .
H H4A 0.1921 0.2693 0.6353 0.021 Uiso calc U . R 1.0 . .
H H4B 0.0385 0.2236 0.6942 0.021 Uiso calc U . R 1.0 . .
C C5 0.17219(18) 0.12635(12) 0.69346(12) 0.0200(3) Uani d . . . 1.0 . .
H H5A 0.1906 0.1207 0.7481 0.024 Uiso calc U . R 1.0 . .
H H5B 0.2582 0.1229 0.6516 0.024 Uiso calc U . R 1.0 . .
C C6 0.06491(17) 0.04753(11) 0.71651(11) 0.0160(3) Uani d . . . 1.0 . .
H H6 -0.018 0.0527 0.7606 0.019 Uiso calc U . R 1.0 . .
C C7 -0.00369(16) 0.14902(11) 0.49363(10) 0.0137(3) Uani d . . . 1.0 . .
H H7A -0.092 0.1266 0.4929 0.016 Uiso calc U . R 1.0 . .
H H7B 0.0287 0.2111 0.4442 0.016 Uiso calc U . R 1.0 . .
C C8 0.09958(15) 0.08374(10) 0.48562(10) 0.0133(3) Uani d . . . 1.0 . .
C C9 0.32547(17) -0.02165(13) 0.56474(13) 0.0222(3) Uani d . . . 1.0 . .
H H9A 0.3671 0.0196 0.5016 0.033 Uiso calc U . R 1.0 . .
H H9B 0.3632 -0.0802 0.5782 0.033 Uiso calc U . R 1.0 . .
H H9C 0.3448 0.0067 0.6012 0.033 Uiso calc U . R 1.0 . .
C C10 0.10492(18) -0.04359(12) 0.76063(11) 0.0187(3) Uani d . . . 1.0 . .
C C11 0.13623(19) -0.11881(13) 0.79622(12) 0.0210(3) Uani d . . . 1.0 . .
C C12 0.17008(19) -0.20544(13) 0.83722(12) 0.0225(3) Uani d . . . 1.0 . .
C C13 0.1981(2) -0.28158(13) 0.87401(12) 0.0252(4) Uani d . . . 1.0 . .
C C14 0.2327(2) -0.37129(14) 0.91930(14) 0.0296(4) Uani d . . . 1.0 . .
C C15 0.3534(2) -0.39883(15) 0.88168(15) 0.0332(5) Uani d . . . 1.0 . .
H H15 0.4124 -0.3586 0.8246 0.04 Uiso calc U . R 1.0 . .
C C16 0.3878(3) -0.48476(18) 0.9273(2) 0.0506(7) Uani d . . . 1.0 . .
H H16 0.4682 -0.5045 0.9004 0.061 Uiso calc U . R 1.0 . .
C C17 0.3050(4) -0.5418(2) 1.0119(2) 0.0712(11) Uani d . . . 1.0 . .
H H17 0.3301 -0.6001 1.0436 0.085 Uiso calc U . R 1.0 . .
C C18 0.1865(4) -0.5148(2) 1.0506(2) 0.0784(13) Uani d . . . 1.0 . .
H H18 0.131 -0.554 1.1092 0.094 Uiso calc U . R 1.0 . .
C C19 0.1479(3) -0.43019(19) 1.00403(19) 0.0547(8) Uani d . . . 1.0 . .
H H19 0.0644 -0.4126 1.0297 0.066 Uiso calc U . R 1.0 . .
C C20 -0.16327(15) 0.16131(10) 0.63015(10) 0.0117(3) Uani d . . . 1.0 . .
C C21 -0.19861(16) 0.23843(10) 0.64463(10) 0.0136(3) Uani d . . . 1.0 . .
H H21 -0.1296 0.2873 0.6265 0.016 Uiso calc U . R 1.0 . .
C C22 -0.33431(16) 0.24558(11) 0.68547(11) 0.0147(3) Uani d . . . 1.0 . .
H H22 -0.3558 0.2989 0.6948 0.018 Uiso calc U . R 1.0 . .
C C23 -0.43666(16) 0.17574(11) 0.71218(11) 0.0147(3) Uani d . . . 1.0 . .
C C24 -0.40289(16) 0.09691(11) 0.69786(11) 0.0152(3) Uani d . . . 1.0 . .
C C25 -0.26903(16) 0.09077(10) 0.65703(11) 0.0140(3) Uani d . . . 1.0 . .
H H25 -0.2479 0.0378 0.6469 0.017 Uiso calc U . R 1.0 . .
C C26 -0.60942(19) 0.25366(13) 0.76911(13) 0.0247(4) Uani d . . . 1.0 . .
H H26A -0.5827 0.3096 0.7131 0.037 Uiso calc U . R 1.0 . .
H H26B -0.5633 0.2589 0.8092 0.037 Uiso calc U . R 1.0 . .
H H26C -0.7082 0.2457 0.7971 0.037 Uiso calc U . R 1.0 . .
C C27 -0.47670(18) -0.05503(12) 0.72624(14) 0.0227(4) Uani d . . . 1.0 . .
H H27A -0.4332 -0.0473 0.6651 0.034 Uiso calc U . R 1.0 . .
H H27B -0.56 -0.0987 0.7533 0.034 Uiso calc U . R 1.0 . .
H H27C -0.4141 -0.0786 0.7609 0.034 Uiso calc U . R 1.0 . .
O O5 0.42083(13) 0.56417(8) 0.42335(8) 0.0178(2) Uani d . . . 1.0 . .
O O6 0.23903(12) 0.46253(8) 0.58630(8) 0.0171(2) Uani d . . . 1.0 . .
O O7 0.83718(13) 0.67723(8) 0.74236(9) 0.0205(3) Uani d . . . 1.0 . .
O O8 0.80234(14) 0.53297(9) 0.71591(10) 0.0238(3) Uani d . . . 1.0 . .
N N2 0.30920(14) 0.54707(9) 0.56511(9) 0.0142(3) Uani d . . . 1.0 . .
C C28 0.35035(16) 0.55643(10) 0.63579(10) 0.0130(3) Uani d . . . 1.0 . .
H H28 0.4106 0.5087 0.6561 0.016 Uiso calc U . R 1.0 . .
C C29 0.43821(15) 0.65262(10) 0.58146(10) 0.0120(3) Uani d . . . 1.0 . .
C C30 0.34395(16) 0.72896(11) 0.56610(11) 0.0149(3) Uani d . . . 1.0 . .
H H30A 0.4004 0.7894 0.5386 0.018 Uiso calc U . R 1.0 . .
H H30B 0.299 0.7276 0.5234 0.018 Uiso calc U . R 1.0 . .
C C31 0.23435(17) 0.72050(11) 0.65068(12) 0.0180(3) Uani d . . . 1.0 . .
H H31A 0.1774 0.7709 0.6356 0.022 Uiso calc U . R 1.0 . .
H H31B 0.278 0.7262 0.6924 0.022 Uiso calc U . R 1.0 . .
C C32 0.14474(17) 0.62788(12) 0.69534(13) 0.0208(3) Uani d . . . 1.0 . .
H H32A 0.0966 0.6236 0.6552 0.025 Uiso calc U . R 1.0 . .
H H32B 0.0756 0.6225 0.7508 0.025 Uiso calc U . R 1.0 . .
C C33 0.23346(17) 0.54970(11) 0.71681(11) 0.0168(3) Uani d . . . 1.0 . .
H H33 0.2769 0.5563 0.7588 0.02 Uiso calc U . R 1.0 . .
C C34 0.50756(16) 0.64992(11) 0.49077(10) 0.0141(3) Uani d . . . 1.0 . .
H H34A 0.52 0.7118 0.4412 0.017 Uiso calc U . R 1.0 . .
H H34B 0.5976 0.6277 0.4885 0.017 Uiso calc U . R 1.0 . .
C C35 0.41180(16) 0.58408(11) 0.48509(11) 0.0140(3) Uani d . . . 1.0 . .
C C36 0.11107(18) 0.47772(13) 0.57021(14) 0.0249(4) Uani d . . . 1.0 . .
H H36A 0.1266 0.5176 0.5071 0.037 Uiso calc U . R 1.0 . .
H H36B 0.0584 0.5072 0.6064 0.037 Uiso calc U . R 1.0 . .
H H36C 0.0605 0.4187 0.5861 0.037 Uiso calc U . R 1.0 . .
C C37 0.15291(18) 0.45850(12) 0.76421(12) 0.0194(3) Uani d . . . 1.0 . .
C C38 0.08650(18) 0.38422(13) 0.80206(12) 0.0213(3) Uani d . . . 1.0 . .
C C39 0.00992(19) 0.29901(13) 0.84309(12) 0.0221(3) Uani d . . . 1.0 . .
C C40 -0.05766(19) 0.22529(13) 0.87917(12) 0.0233(4) Uani d . . . 1.0 . .
C C41 -0.14533(19) 0.13969(12) 0.92560(12) 0.0229(3) Uani d . . . 1.0 . .
C C42 -0.2160(2) 0.10997(14) 0.88204(13) 0.0270(4) Uani d . . . 1.0 . .
H H42 -0.2016 0.1447 0.8202 0.032 Uiso calc U . R 1.0 . .
C C43 -0.3066(3) 0.03020(16) 0.92894(16) 0.0369(5) Uani d . . . 1.0 . .
H H43 -0.3537 0.0095 0.8993 0.044 Uiso calc U . R 1.0 . .
C C44 -0.3288(3) -0.01997(16) 1.01993(16) 0.0388(5) Uani d . . . 1.0 . .
H H44 -0.392 -0.0744 1.0522 0.047 Uiso calc U . R 1.0 . .
C C45 -0.2597(3) 0.00882(15) 1.06357(14) 0.0358(5) Uani d . . . 1.0 . .
H H45 -0.2754 -0.0258 1.1256 0.043 Uiso calc U . R 1.0 . .
C C46 -0.1678(2) 0.08807(15) 1.01703(13) 0.0323(5) Uani d . . . 1.0 . .
H H46 -0.1197 0.1076 1.047 0.039 Uiso calc U . R 1.0 . .
C C47 0.54145(15) 0.66300(10) 0.62544(10) 0.0123(3) Uani d . . . 1.0 . .
C C48 0.56089(16) 0.73937(11) 0.64099(11) 0.0145(3) Uani d . . . 1.0 . .
H H48 0.5068 0.7878 0.6246 0.017 Uiso calc U . R 1.0 . .
C C49 0.65848(16) 0.74647(11) 0.68026(11) 0.0152(3) Uani d . . . 1.0 . .
H H49 0.6699 0.7994 0.6901 0.018 Uiso calc U . R 1.0 . .
C C50 0.73832(16) 0.67698(11) 0.70478(11) 0.0150(3) Uani d . . . 1.0 . .
C C51 0.72032(17) 0.59893(11) 0.68948(11) 0.0159(3) Uani d . . . 1.0 . .
C C52 0.62380(16) 0.59300(11) 0.65022(11) 0.0148(3) Uani d . . . 1.0 . .
H H52 0.613 0.5403 0.6398 0.018 Uiso calc U . R 1.0 . .
C C53 0.8518(2) 0.75214(13) 0.76472(13) 0.0241(4) Uani d . . . 1.0 . .
H H53A 0.878 0.8099 0.7104 0.036 Uiso calc U . R 1.0 . .
H H53B 0.9222 0.7429 0.7939 0.036 Uiso calc U . R 1.0 . .
H H53C 0.765 0.7549 0.8052 0.036 Uiso calc U . R 1.0 . .
C C54 0.7683(2) 0.44653(12) 0.71754(15) 0.0259(4) Uani d . . . 1.0 . .
H H54A 0.782 0.454 0.6567 0.039 Uiso calc U . R 1.0 . .
H H54B 0.6727 0.4235 0.7532 0.039 Uiso calc U . R 1.0 . .
H H54C 0.8267 0.4026 0.7439 0.039 Uiso calc U . R 1.0 . .
O O1S 0.2715(4) 0.1303(3) 0.1306(3) 0.0438(9) Uani d U P D 0.660(7) A 1
O O2S 0.3973(3) 0.2364(3) -0.0028(3) 0.0476(9) Uani d U P D 0.660(7) A 1
C C1S 0.2821(5) 0.1859(4) 0.0539(4) 0.0410(11) Uani d U P D 0.660(7) A 1
C C2S 0.1676(5) 0.2103(9) 0.0161(4) 0.071(2) Uani d U P D 0.660(7) A 1
H H2SA 0.1662 0.1772 -0.0202 0.106 Uiso calc U P R 0.660(7) A 1
H H2SB 0.1799 0.2767 -0.0211 0.106 Uiso calc U P R 0.660(7) A 1
H H2SC 0.0812 0.1931 0.0646 0.106 Uiso calc U P R 0.660(7) A 1
C C3S 0.5165(4) 0.2230(3) 0.0259(3) 0.0388(10) Uani d U P D 0.660(7) A 1
H H3SA 0.5399 0.1599 0.0382 0.047 Uiso calc U P R 0.660(7) A 1
H H3SB 0.4999 0.232 0.0809 0.047 Uiso calc U P R 0.660(7) A 1
C C4S 0.6279(5) 0.2914(3) -0.0469(3) 0.0479(12) Uani d U P D 0.660(7) A 1
H H4SA 0.6417 0.2826 -0.1012 0.072 Uiso calc U P R 0.660(7) A 1
H H4SB 0.7118 0.2836 -0.0306 0.072 Uiso calc U P R 0.660(7) A 1
H H4SC 0.6043 0.3534 -0.0574 0.072 Uiso calc U P R 0.660(7) A 1
O O1T 0.3320(12) 0.1724(9) 0.0932(7) 0.079(3) Uani d U P D 0.340(7) A 2
O O2T 0.4189(7) 0.2598(7) -0.0509(7) 0.062(2) Uani d U P D 0.340(7) A 2
C C1T 0.3194(15) 0.2242(12) 0.0203(9) 0.070(4) Uani d U P D 0.340(7) A 2
C C2T 0.1817(19) 0.237(3) 0.0064(18) 0.168(16) Uani d U P D 0.340(7) A 2
H H2TA 0.1206 0.179 0.0431 0.252 Uiso calc U P R 0.340(7) A 2
H H2TB 0.1917 0.2549 -0.0564 0.252 Uiso calc U P R 0.340(7) A 2
H H2TC 0.1434 0.285 0.0235 0.252 Uiso calc U P R 0.340(7) A 2
C C3T 0.5526(8) 0.2354(7) -0.0426(6) 0.052(2) Uani d U P D 0.340(7) A 2
H H3TA 0.6181 0.2497 -0.1021 0.063 Uiso calc U P R 0.340(7) A 2
H H3TB 0.5456 0.1686 -0.0051 0.063 Uiso calc U P R 0.340(7) A 2
C C4T 0.6016(18) 0.2886(14) -0.0014(16) 0.120(8) Uani d U P D 0.340(7) A 2
H H4TA 0.6004 0.3544 -0.0358 0.18 Uiso calc U P R 0.340(7) A 2
H H4TB 0.6948 0.2772 -0.0011 0.18 Uiso calc U P R 0.340(7) A 2
H H4TC 0.5419 0.2693 0.0599 0.18 Uiso calc U P R 0.340(7) A 2

loop_
_atom_site_aniso_label
_atom_site_aniso_U_11
_atom_site_aniso_U_22
_atom_site_aniso_U_33
_atom_site_aniso_U_12
_atom_site_aniso_U_13
_atom_site_aniso_U_23
O1 0.0180(5) 0.0170(5) 0.0174(5) 0.0013(4) -0.0034(4) -0.0113(5)
O2 0.0145(5) 0.0139(5) 0.0240(6) 0.0061(4) -0.0077(5) -0.0103(5)
O3 0.0137(5) 0.0178(6) 0.0291(7) 0.0039(4) -0.0008(5) -0.0120(5)
O4 0.0128(5) 0.0155(5) 0.0374(7) 0.0004(4) -0.0025(5) -0.0140(5)
N1 0.0130(6) 0.0133(6) 0.0163(6) 0.0049(5) -0.0052(5) -0.0086(5)
C1 0.0112(6) 0.0134(6) 0.0145(7) 0.0029(5) -0.0046(5) -0.0080(5)
C2 0.0109(6) 0.0120(6) 0.0140(7) 0.0026(5) -0.0040(5) -0.0073(5)
C3 0.0119(6) 0.0141(7) 0.0192(7) 0.0002(5) -0.0038(6) -0.0091(6)
C4 0.0172(7) 0.0175(7) 0.0248(8) 0.0018(6) -0.0099(6) -0.0129(6)
C5 0.0203(8) 0.0221(8) 0.0273(9) 0.0053(6) -0.0141(7) -0.0154(7)
C6 0.0180(7) 0.0174(7) 0.0161(7) 0.0040(6) -0.0075(6) -0.0092(6)
C7 0.0147(7) 0.0141(7) 0.0136(7) 0.0030(5) -0.0051(5) -0.0069(6)
C8 0.0120(6) 0.0129(6) 0.0160(7) -0.0009(5) -0.0039(5) -0.0074(6)
C9 0.0134(7) 0.0249(8) 0.0332(10) 0.0077(6) -0.0090(7) -0.0159(8)
C10 0.0203(8) 0.0230(8) 0.0159(7) 0.0045(6) -0.0083(6) -0.0096(6)
C11 0.0231(8) 0.0236(8) 0.0173(8) 0.0026(7) -0.0082(6) -0.0086(7)
C12 0.0254(9) 0.0241(8) 0.0180(8) 0.0029(7) -0.0078(7) -0.0083(7)
C13 0.0285(9) 0.0241(9) 0.0201(8) 0.0046(7) -0.0081(7) -0.0064(7)
C14 0.0324(10) 0.0220(9) 0.0259(9) 0.0064(7) -0.0085(8) -0.0025(7)
C15 0.0351(11) 0.0306(10) 0.0263(10) 0.0092(8) -0.0074(8) -0.0064(8)
C16 0.0468(15) 0.0380(13) 0.0524(16) 0.0227(11) -0.0106(12) -0.0091(12)
C17 0.063(2) 0.0363(14) 0.070(2) 0.0222(14) -0.0085(17) 0.0104(14)
C18 0.0591(19) 0.0468(17) 0.0598(19) 0.0149(14) 0.0096(16) 0.0241(15)
C19 0.0394(13) 0.0399(13) 0.0451(15) 0.0145(11) 0.0055(11) 0.0067(11)
C20 0.0111(6) 0.0123(6) 0.0126(6) 0.0022(5) -0.0041(5) -0.0058(5)
C21 0.0138(7) 0.0125(6) 0.0162(7) 0.0031(5) -0.0053(6) -0.0074(6)
C22 0.0159(7) 0.0136(7) 0.0171(7) 0.0046(5) -0.0055(6) -0.0089(6)
C23 0.0126(7) 0.0157(7) 0.0151(7) 0.0043(5) -0.0028(6) -0.0069(6)
C24 0.0124(7) 0.0138(7) 0.0190(7) 0.0014(5) -0.0042(6) -0.0070(6)
C25 0.0129(7) 0.0129(7) 0.0181(7) 0.0022(5) -0.0043(6) -0.0086(6)
C26 0.0197(8) 0.0218(8) 0.0288(9) 0.0056(6) 0.0018(7) -0.0135(7)
C27 0.0192(8) 0.0148(7) 0.0346(10) 0.0005(6) -0.0065(7) -0.0123(7)
O5 0.0228(6) 0.0174(5) 0.0193(6) 0.0071(4) -0.0095(5) -0.0119(5)
O6 0.0153(5) 0.0134(5) 0.0262(6) 0.0000(4) -0.0080(5) -0.0109(5)
O7 0.0234(6) 0.0186(6) 0.0299(7) 0.0048(5) -0.0171(5) -0.0145(5)
O8 0.0262(6) 0.0174(6) 0.0427(8) 0.0112(5) -0.0245(6) -0.0179(6)
N2 0.0148(6) 0.0135(6) 0.0178(6) 0.0003(5) -0.0069(5) -0.0089(5)
C28 0.0132(6) 0.0130(6) 0.0152(7) 0.0020(5) -0.0056(5) -0.0076(6)
C29 0.0125(6) 0.0110(6) 0.0145(7) 0.0030(5) -0.0053(5) -0.0068(5)
C30 0.0167(7) 0.0132(7) 0.0192(7) 0.0054(5) -0.0092(6) -0.0088(6)
C31 0.0155(7) 0.0180(7) 0.0257(8) 0.0067(6) -0.0077(6) -0.0136(7)
C32 0.0144(7) 0.0217(8) 0.0271(9) 0.0048(6) -0.0032(6) -0.0134(7)
C33 0.0152(7) 0.0175(7) 0.0176(7) 0.0017(6) -0.0035(6) -0.0085(6)
C34 0.0149(7) 0.0142(7) 0.0144(7) 0.0017(5) -0.0048(6) -0.0070(6)
C35 0.0155(7) 0.0128(6) 0.0168(7) 0.0049(5) -0.0076(6) -0.0076(6)
C36 0.0168(8) 0.0271(9) 0.0378(10) 0.0020(7) -0.0132(7) -0.0174(8)
C37 0.0180(7) 0.0211(8) 0.0183(8) 0.0021(6) -0.0031(6) -0.0092(6)
C38 0.0193(8) 0.0236(8) 0.0188(8) 0.0029(6) -0.0040(6) -0.0081(7)
C39 0.0210(8) 0.0229(8) 0.0183(8) 0.0030(6) -0.0041(7) -0.0062(7)
C40 0.0231(8) 0.0242(8) 0.0192(8) 0.0018(7) -0.0051(7) -0.0070(7)
C41 0.0239(8) 0.0205(8) 0.0193(8) -0.0004(7) -0.0050(7) -0.0050(7)
C42 0.0315(10) 0.0276(9) 0.0193(8) 0.0005(8) -0.0084(7) -0.0071(7)
C43 0.0413(12) 0.0357(11) 0.0358(11) -0.0058(9) -0.0173(10) -0.0137(9)
C44 0.0426(13) 0.0273(10) 0.0342(11) -0.0134(9) -0.0092(10) -0.0030(9)
C45 0.0456(13) 0.0292(10) 0.0212(9) -0.0087(9) -0.0095(9) -0.0004(8)
C46 0.0426(12) 0.0288(10) 0.0206(9) -0.0077(9) -0.0123(8) -0.0040(8)
C47 0.0114(6) 0.0123(6) 0.0139(7) 0.0012(5) -0.0036(5) -0.0065(5)
C48 0.0141(7) 0.0123(6) 0.0185(7) 0.0029(5) -0.0056(6) -0.0077(6)
C49 0.0169(7) 0.0131(7) 0.0181(7) 0.0015(5) -0.0055(6) -0.0090(6)
C50 0.0143(7) 0.0158(7) 0.0174(7) 0.0005(5) -0.0068(6) -0.0083(6)
C51 0.0162(7) 0.0144(7) 0.0214(8) 0.0041(5) -0.0097(6) -0.0092(6)
C52 0.0151(7) 0.0137(7) 0.0206(7) 0.0039(5) -0.0079(6) -0.0106(6)
C53 0.0344(10) 0.0209(8) 0.0283(9) 0.0044(7) -0.0192(8) -0.0152(7)
C54 0.0287(9) 0.0165(8) 0.0433(11) 0.0097(7) -0.0219(9) -0.0161(8)
O1S 0.0486(19) 0.060(2) 0.0409(18) 0.0186(15) -0.0199(15) -0.0353(16)
O2S 0.0277(15) 0.077(2) 0.0345(18) 0.0167(15) -0.0117(14) -0.0199(17)
C1S 0.035(2) 0.074(3) 0.040(2) 0.029(2) -0.0215(18) -0.043(2)
C2S 0.027(2) 0.162(7) 0.036(2) 0.037(3) -0.0165(18) -0.051(3)
C3S 0.0371(18) 0.050(2) 0.040(2) 0.0162(16) -0.0199(15) -0.0252(17)
C4S 0.040(2) 0.047(2) 0.055(3) 0.0140(18) -0.015(2) -0.020(2)
O1T 0.085(7) 0.104(7) 0.057(5) 0.041(6) -0.019(5) -0.045(5)
O2T 0.049(4) 0.092(6) 0.056(5) 0.015(3) -0.020(3) -0.041(4)
C1T 0.066(6) 0.093(9) 0.056(5) 0.020(6) -0.012(5) -0.040(5)
C2T 0.072(9) 0.28(4) 0.122(16) 0.035(11) -0.036(9) -0.056(17)
C3T 0.043(4) 0.066(5) 0.057(6) 0.009(4) -0.019(4) -0.033(4)
C4T 0.099(11) 0.166(16) 0.22(2) 0.075(11) -0.111(14) -0.159(18)

_geom_special_details            
;

All esds (except the esd in the dihedral angle between two l.s. planes)
are estimated using the full covariance matrix.  The cell esds are taken
into account individually in the estimation of esds in distances, angles
and torsion angles; correlations between esds in cell parameters are only
used when they are defined by crystal symmetry.  An approximate (isotropic)
treatment of cell esds is used for estimating esds involving l.s. planes.
;

loop_
_geom_bond_atom_site_label_1
_geom_bond_atom_site_label_2
_geom_bond_site_symmetry_2
_geom_bond_distance
_geom_bond_publ_flag
O1 C8 . 1.2211(19) ?
O2 N1 . 1.4023(16) ?
O2 C9 . 1.427(2) ?
O3 C23 . 1.3644(19) ?
O3 C26 . 1.430(2) ?
O4 C24 . 1.3644(19) ?
O4 C27 . 1.425(2) ?
N1 C8 . 1.372(2) ?
N1 C1 . 1.469(2) ?
C1 C6 . 1.537(2) ?
C1 C2 . 1.562(2) ?
C1 H1 . 1.0 ?
C2 C20 . 1.524(2) ?
C2 C3 . 1.546(2) ?
C2 C7 . 1.552(2) ?
C3 C4 . 1.527(2) ?
C3 H3A . 0.99 ?
C3 H3B . 0.99 ?
C4 C5 . 1.526(2) ?
C4 H4A . 0.99 ?
C4 H4B . 0.99 ?
C5 C6 . 1.532(2) ?
C5 H5A . 0.99 ?
C5 H5B . 0.99 ?
C6 C10 . 1.468(2) ?
C6 H6 . 1.0 ?
C7 C8 . 1.509(2) ?
C7 H7A . 0.99 ?
C7 H7B . 0.99 ?
C9 H9A . 0.98 ?
C9 H9B . 0.98 ?
C9 H9C . 0.98 ?
C10 C11 . 1.202(3) ?
C11 C12 . 1.375(3) ?
C12 C13 . 1.204(3) ?
C13 C14 . 1.431(3) ?
C14 C15 . 1.393(3) ?
C14 C19 . 1.397(3) ?
C15 C16 . 1.385(3) ?
C15 H15 . 0.95 ?
C16 C17 . 1.382(4) ?
C16 H16 . 0.95 ?
C17 C18 . 1.378(5) ?
C17 H17 . 0.95 ?
C18 C19 . 1.392(4) ?
C18 H18 . 0.95 ?
C19 H19 . 0.95 ?
C20 C21 . 1.390(2) ?
C20 C25 . 1.411(2) ?
C21 C22 . 1.405(2) ?
C21 H21 . 0.95 ?
C22 C23 . 1.380(2) ?
C22 H22 . 0.95 ?
C23 C24 . 1.412(2) ?
C24 C25 . 1.384(2) ?
C25 H25 . 0.95 ?
C26 H26A . 0.98 ?
C26 H26B . 0.98 ?
C26 H26C . 0.98 ?
C27 H27A . 0.98 ?
C27 H27B . 0.98 ?
C27 H27C . 0.98 ?
O5 C35 . 1.2186(19) ?
O6 N2 . 1.4005(17) ?
O6 C36 . 1.429(2) ?
O7 C50 . 1.3637(19) ?
O7 C53 . 1.431(2) ?
O8 C51 . 1.3659(19) ?
O8 C54 . 1.424(2) ?
N2 C35 . 1.374(2) ?
N2 C28 . 1.472(2) ?
C28 C33 . 1.531(2) ?
C28 C29 . 1.561(2) ?
C28 H28 . 1.0 ?
C29 C47 . 1.527(2) ?
C29 C30 . 1.546(2) ?
C29 C34 . 1.549(2) ?
C30 C31 . 1.528(2) ?
C30 H30A . 0.99 ?
C30 H30B . 0.99 ?
C31 C32 . 1.528(2) ?
C31 H31A . 0.99 ?
C31 H31B . 0.99 ?
C32 C33 . 1.535(2) ?
C32 H32A . 0.99 ?
C32 H32B . 0.99 ?
C33 C37 . 1.468(2) ?
C33 H33 . 1.0 ?
C34 C35 . 1.508(2) ?
C34 H34A . 0.99 ?
C34 H34B . 0.99 ?
C36 H36A . 0.98 ?
C36 H36B . 0.98 ?
C36 H36C . 0.98 ?
C37 C38 . 1.199(3) ?
C38 C39 . 1.379(3) ?
C39 C40 . 1.199(3) ?
C40 C41 . 1.432(3) ?
C41 C42 . 1.399(3) ?
C41 C46 . 1.403(3) ?
C42 C43 . 1.381(3) ?
C42 H42 . 0.95 ?
C43 C44 . 1.394(3) ?
C43 H43 . 0.95 ?
C44 C45 . 1.381(3) ?
C44 H44 . 0.95 ?
C45 C46 . 1.382(3) ?
C45 H45 . 0.95 ?
C46 H46 . 0.95 ?
C47 C48 . 1.390(2) ?
C47 C52 . 1.406(2) ?
C48 C49 . 1.401(2) ?
C48 H48 . 0.95 ?
C49 C50 . 1.382(2) ?
C49 H49 . 0.95 ?
C50 C51 . 1.410(2) ?
C51 C52 . 1.385(2) ?
C52 H52 . 0.95 ?
C53 H53A . 0.98 ?
C53 H53B . 0.98 ?
C53 H53C . 0.98 ?
C54 H54A . 0.98 ?
C54 H54B . 0.98 ?
C54 H54C . 0.98 ?
O1S C1S . 1.234(6) ?
O2S C1S . 1.314(6) ?
O2S C3S . 1.442(5) ?
C1S C2S . 1.490(5) ?
C2S H2SA . 0.98 ?
C2S H2SB . 0.98 ?
C2S H2SC . 0.98 ?
C3S C4S . 1.473(6) ?
C3S H3SA . 0.99 ?
C3S H3SB . 0.99 ?
C4S H4SA . 0.98 ?
C4S H4SB . 0.98 ?
C4S H4SC . 0.98 ?
O1T C1T . 1.240(13) ?
O2T C1T . 1.267(13) ?
O2T C3T . 1.466(10) ?
C1T C2T . 1.511(15) ?
C2T H2TA . 0.98 ?
C2T H2TB . 0.98 ?
C2T H2TC . 0.98 ?
C3T C4T . 1.492(12) ?
C3T H3TA . 0.99 ?
C3T H3TB . 0.99 ?
C4T H4TA . 0.98 ?
C4T H4TB . 0.98 ?
C4T H4TC . 0.98 ?

loop_
_geom_angle_atom_site_label_1
_geom_angle_atom_site_label_2
_geom_angle_atom_site_label_3
_geom_angle_site_symmetry_1
_geom_angle_site_symmetry_3
_geom_angle
_geom_angle_publ_flag
N1 O2 C9 . . 109.08(12) ?
C23 O3 C26 . . 117.36(13) ?
C24 O4 C27 . . 116.38(13) ?
C8 N1 O2 . . 115.72(12) ?
C8 N1 C1 . . 111.75(12) ?
O2 N1 C1 . . 117.15(12) ?
N1 C1 C6 . . 115.16(13) ?
N1 C1 C2 . . 99.93(12) ?
C6 C1 C2 . . 114.05(12) ?
N1 C1 H1 . . 109.1 ?
C6 C1 H1 . . 109.1 ?
C2 C1 H1 . . 109.1 ?
C20 C2 C3 . . 113.99(12) ?
C20 C2 C7 . . 111.89(12) ?
C3 C2 C7 . . 107.70(12) ?
C20 C2 C1 . . 111.43(12) ?
C3 C2 C1 . . 109.65(12) ?
C7 C2 C1 . . 101.41(11) ?
C4 C3 C2 . . 114.13(13) ?
C4 C3 H3A . . 108.7 ?
C2 C3 H3A . . 108.7 ?
C4 C3 H3B . . 108.7 ?
C2 C3 H3B . . 108.7 ?
H3A C3 H3B . . 107.6 ?
C5 C4 C3 . . 110.13(13) ?
C5 C4 H4A . . 109.6 ?
C3 C4 H4A . . 109.6 ?
C5 C4 H4B . . 109.6 ?
C3 C4 H4B . . 109.6 ?
H4A C4 H4B . . 108.1 ?
C4 C5 C6 . . 110.04(13) ?
C4 C5 H5A . . 109.7 ?
C6 C5 H5A . . 109.7 ?
C4 C5 H5B . . 109.7 ?
C6 C5 H5B . . 109.7 ?
H5A C5 H5B . . 108.2 ?
C10 C6 C5 . . 112.91(14) ?
C10 C6 C1 . . 110.97(13) ?
C5 C6 C1 . . 113.39(14) ?
C10 C6 H6 . . 106.3 ?
C5 C6 H6 . . 106.3 ?
C1 C6 H6 . . 106.3 ?
C8 C7 C2 . . 104.89(12) ?
C8 C7 H7A . . 110.8 ?
C2 C7 H7A . . 110.8 ?
C8 C7 H7B . . 110.8 ?
C2 C7 H7B . . 110.8 ?
H7A C7 H7B . . 108.8 ?
O1 C8 N1 . . 124.59(15) ?
O1 C8 C7 . . 128.40(15) ?
N1 C8 C7 . . 107.00(13) ?
O2 C9 H9A . . 109.5 ?
O2 C9 H9B . . 109.5 ?
H9A C9 H9B . . 109.5 ?
O2 C9 H9C . . 109.5 ?
H9A C9 H9C . . 109.5 ?
H9B C9 H9C . . 109.5 ?
C11 C10 C6 . . 178.87(18) ?
C10 C11 C12 . . 179.1(2) ?
C13 C12 C11 . . 179.1(2) ?
C12 C13 C14 . . 178.4(2) ?
C15 C14 C19 . . 119.5(2) ?
C15 C14 C13 . . 120.67(19) ?
C19 C14 C13 . . 119.7(2) ?
C16 C15 C14 . . 120.2(2) ?
C16 C15 H15 . . 119.9 ?
C14 C15 H15 . . 119.9 ?
C17 C16 C15 . . 119.9(2) ?
C17 C16 H16 . . 120.0 ?
C15 C16 H16 . . 120.0 ?
C18 C17 C16 . . 120.5(2) ?
C18 C17 H17 . . 119.7 ?
C16 C17 H17 . . 119.7 ?
C17 C18 C19 . . 120.1(3) ?
C17 C18 H18 . . 119.9 ?
C19 C18 H18 . . 119.9 ?
C18 C19 C14 . . 119.7(2) ?
C18 C19 H19 . . 120.2 ?
C14 C19 H19 . . 120.2 ?
C21 C20 C25 . . 117.53(14) ?
C21 C20 C2 . . 123.40(13) ?
C25 C20 C2 . . 119.04(13) ?
C20 C21 C22 . . 121.34(14) ?
C20 C21 H21 . . 119.3 ?
C22 C21 H21 . . 119.3 ?
C23 C22 C21 . . 120.56(14) ?
C23 C22 H22 . . 119.7 ?
C21 C22 H22 . . 119.7 ?
O3 C23 C22 . . 125.37(14) ?
O3 C23 C24 . . 115.66(14) ?
C22 C23 C24 . . 118.96(14) ?
O4 C24 C25 . . 124.59(14) ?
O4 C24 C23 . . 115.35(14) ?
C25 C24 C23 . . 120.05(14) ?
C24 C25 C20 . . 121.54(14) ?
C24 C25 H25 . . 119.2 ?
C20 C25 H25 . . 119.2 ?
O3 C26 H26A . . 109.5 ?
O3 C26 H26B . . 109.5 ?
H26A C26 H26B . . 109.5 ?
O3 C26 H26C . . 109.5 ?
H26A C26 H26C . . 109.5 ?
H26B C26 H26C . . 109.5 ?
O4 C27 H27A . . 109.5 ?
O4 C27 H27B . . 109.5 ?
H27A C27 H27B . . 109.5 ?
O4 C27 H27C . . 109.5 ?
H27A C27 H27C . . 109.5 ?
H27B C27 H27C . . 109.5 ?
N2 O6 C36 . . 108.95(12) ?
C50 O7 C53 . . 117.14(13) ?
C51 O8 C54 . . 116.50(13) ?
C35 N2 O6 . . 115.70(12) ?
C35 N2 C28 . . 111.48(12) ?
O6 N2 C28 . . 117.26(12) ?
N2 C28 C33 . . 115.51(13) ?
N2 C28 C29 . . 99.98(12) ?
C33 C28 C29 . . 114.00(12) ?
N2 C28 H28 . . 109.0 ?
C33 C28 H28 . . 109.0 ?
C29 C28 H28 . . 109.0 ?
C47 C29 C30 . . 114.01(12) ?
C47 C29 C34 . . 112.21(12) ?
C30 C29 C34 . . 107.67(12) ?
C47 C29 C28 . . 110.99(12) ?
C30 C29 C28 . . 109.66(12) ?
C34 C29 C28 . . 101.54(12) ?
C31 C30 C29 . . 114.13(13) ?
C31 C30 H30A . . 108.7 ?
C29 C30 H30A . . 108.7 ?
C31 C30 H30B . . 108.7 ?
C29 C30 H30B . . 108.7 ?
H30A C30 H30B . . 107.6 ?
C30 C31 C32 . . 110.42(13) ?
C30 C31 H31A . . 109.6 ?
C32 C31 H31A . . 109.6 ?
C30 C31 H31B . . 109.6 ?
C32 C31 H31B . . 109.6 ?
H31A C31 H31B . . 108.1 ?
C31 C32 C33 . . 109.60(14) ?
C31 C32 H32A . . 109.8 ?
C33 C32 H32A . . 109.8 ?
C31 C32 H32B . . 109.8 ?
C33 C32 H32B . . 109.8 ?
H32A C32 H32B . . 108.2 ?
C37 C33 C28 . . 111.58(14) ?
C37 C33 C32 . . 112.52(14) ?
C28 C33 C32 . . 113.52(14) ?
C37 C33 H33 . . 106.2 ?
C28 C33 H33 . . 106.2 ?
C32 C33 H33 . . 106.2 ?
C35 C34 C29 . . 105.00(12) ?
C35 C34 H34A . . 110.7 ?
C29 C34 H34A . . 110.7 ?
C35 C34 H34B . . 110.7 ?
C29 C34 H34B . . 110.7 ?
H34A C34 H34B . . 108.8 ?
O5 C35 N2 . . 124.55(15) ?
O5 C35 C34 . . 128.33(15) ?
N2 C35 C34 . . 107.11(13) ?
O6 C36 H36A . . 109.5 ?
O6 C36 H36B . . 109.5 ?
H36A C36 H36B . . 109.5 ?
O6 C36 H36C . . 109.5 ?
H36A C36 H36C . . 109.5 ?
H36B C36 H36C . . 109.5 ?
C38 C37 C33 . . 179.19(19) ?
C37 C38 C39 . . 178.2(2) ?
C40 C39 C38 . . 179.4(2) ?
C39 C40 C41 . . 176.1(2) ?
C42 C41 C46 . . 119.51(17) ?
C42 C41 C40 . . 120.61(17) ?
C46 C41 C40 . . 119.75(18) ?
C43 C42 C41 . . 119.99(18) ?
C43 C42 H42 . . 120.0 ?
C41 C42 H42 . . 120.0 ?
C42 C43 C44 . . 119.9(2) ?
C42 C43 H43 . . 120.1 ?
C44 C43 H43 . . 120.1 ?
C45 C44 C43 . . 120.6(2) ?
C45 C44 H44 . . 119.7 ?
C43 C44 H44 . . 119.7 ?
C44 C45 C46 . . 120.0(2) ?
C44 C45 H45 . . 120.0 ?
C46 C45 H45 . . 120.0 ?
C45 C46 C41 . . 120.07(19) ?
C45 C46 H46 . . 120.0 ?
C41 C46 H46 . . 120.0 ?
C48 C47 C52 . . 117.60(14) ?
C48 C47 C29 . . 123.45(13) ?
C52 C47 C29 . . 118.93(13) ?
C47 C48 C49 . . 121.40(14) ?
C47 C48 H48 . . 119.3 ?
C49 C48 H48 . . 119.3 ?
C50 C49 C48 . . 120.47(14) ?
C50 C49 H49 . . 119.8 ?
C48 C49 H49 . . 119.8 ?
O7 C50 C49 . . 125.37(14) ?
O7 C50 C51 . . 115.60(14) ?
C49 C50 C51 . . 119.03(14) ?
O8 C51 C52 . . 124.46(14) ?
O8 C51 C50 . . 115.65(14) ?
C52 C51 C50 . . 119.89(14) ?
C51 C52 C47 . . 121.61(14) ?
C51 C52 H52 . . 119.2 ?
C47 C52 H52 . . 119.2 ?
O7 C53 H53A . . 109.5 ?
O7 C53 H53B . . 109.5 ?
H53A C53 H53B . . 109.5 ?
O7 C53 H53C . . 109.5 ?
H53A C53 H53C . . 109.5 ?
H53B C53 H53C . . 109.5 ?
O8 C54 H54A . . 109.5 ?
O8 C54 H54B . . 109.5 ?
H54A C54 H54B . . 109.5 ?
O8 C54 H54C . . 109.5 ?
H54A C54 H54C . . 109.5 ?
H54B C54 H54C . . 109.5 ?
C1S O2S C3S . . 117.8(4) ?
O1S C1S O2S . . 122.9(4) ?
O1S C1S C2S . . 125.5(5) ?
O2S C1S C2S . . 111.5(5) ?
C1S C2S H2SA . . 109.5 ?
C1S C2S H2SB . . 109.5 ?
H2SA C2S H2SB . . 109.5 ?
C1S C2S H2SC . . 109.5 ?
H2SA C2S H2SC . . 109.5 ?
H2SB C2S H2SC . . 109.5 ?
O2S C3S C4S . . 106.8(4) ?
O2S C3S H3SA . . 110.4 ?
C4S C3S H3SA . . 110.4 ?
O2S C3S H3SB . . 110.4 ?
C4S C3S H3SB . . 110.4 ?
H3SA C3S H3SB . . 108.6 ?
C3S C4S H4SA . . 109.5 ?
C3S C4S H4SB . . 109.5 ?
H4SA C4S H4SB . . 109.5 ?
C3S C4S H4SC . . 109.5 ?
H4SA C4S H4SC . . 109.5 ?
H4SB C4S H4SC . . 109.5 ?
C1T O2T C3T . . 115.7(10) ?
O1T C1T O2T . . 123.2(12) ?
O1T C1T C2T . . 122.0(16) ?
O2T C1T C2T . . 114.0(14) ?
C1T C2T H2TA . . 109.5 ?
C1T C2T H2TB . . 109.5 ?
H2TA C2T H2TB . . 109.5 ?
C1T C2T H2TC . . 109.5 ?
H2TA C2T H2TC . . 109.5 ?
H2TB C2T H2TC . . 109.5 ?
O2T C3T C4T . . 109.2(9) ?
O2T C3T H3TA . . 109.8 ?
C4T C3T H3TA . . 109.8 ?
O2T C3T H3TB . . 109.8 ?
C4T C3T H3TB . . 109.8 ?
H3TA C3T H3TB . . 108.3 ?
C3T C4T H4TA . . 109.5 ?
C3T C4T H4TB . . 109.5 ?
H4TA C4T H4TB . . 109.5 ?
C3T C4T H4TC . . 109.5 ?
H4TA C4T H4TC . . 109.5 ?
H4TB C4T H4TC . . 109.5 ?

loop_
_geom_torsion_atom_site_label_1
_geom_torsion_atom_site_label_2
_geom_torsion_atom_site_label_3
_geom_torsion_atom_site_label_4
_geom_torsion_site_symmetry_1
_geom_torsion_site_symmetry_2
_geom_torsion_site_symmetry_3
_geom_torsion_site_symmetry_4
_geom_torsion
_geom_torsion_publ_flag
C9 O2 N1 C8 . . . . 101.72(16) ?
C9 O2 N1 C1 . . . . -123.10(15) ?
C8 N1 C1 C6 . . . . -159.34(13) ?
O2 N1 C1 C6 . . . . 63.80(17) ?
C8 N1 C1 C2 . . . . -36.70(15) ?
O2 N1 C1 C2 . . . . -173.57(11) ?
N1 C1 C2 C20 . . . . 155.69(12) ?
C6 C1 C2 C20 . . . . -80.90(16) ?
N1 C1 C2 C3 . . . . -77.17(14) ?
C6 C1 C2 C3 . . . . 46.25(17) ?
N1 C1 C2 C7 . . . . 36.50(13) ?
C6 C1 C2 C7 . . . . 159.91(13) ?
C20 C2 C3 C4 . . . . 74.21(17) ?
C7 C2 C3 C4 . . . . -161.02(13) ?
C1 C2 C3 C4 . . . . -51.49(17) ?
C2 C3 C4 C5 . . . . 58.78(18) ?
C3 C4 C5 C6 . . . . -58.20(18) ?
C4 C5 C6 C10 . . . . -177.89(14) ?
C4 C5 C6 C1 . . . . 54.79(19) ?
N1 C1 C6 C10 . . . . -63.35(18) ?
C2 C1 C6 C10 . . . . -178.06(13) ?
N1 C1 C6 C5 . . . . 64.97(17) ?
C2 C1 C6 C5 . . . . -49.74(18) ?
C20 C2 C7 C8 . . . . -145.36(12) ?
C3 C2 C7 C8 . . . . 88.62(14) ?
C1 C2 C7 C8 . . . . -26.49(14) ?
O2 N1 C8 O1 . . . . -21.0(2) ?
C1 N1 C8 O1 . . . . -158.49(14) ?
O2 N1 C8 C7 . . . . 157.81(12) ?
C1 N1 C8 C7 . . . . 20.29(16) ?
C2 C7 C8 O1 . . . . -175.77(15) ?
C2 C7 C8 N1 . . . . 5.52(16) ?
C19 C14 C15 C16 . . . . 1.3(4) ?
C13 C14 C15 C16 . . . . 178.1(2) ?
C14 C15 C16 C17 . . . . -2.8(5) ?
C15 C16 C17 C18 . . . . 1.6(6) ?
C16 C17 C18 C19 . . . . 1.1(7) ?
C17 C18 C19 C14 . . . . -2.5(6) ?
C15 C14 C19 C18 . . . . 1.4(5) ?
C13 C14 C19 C18 . . . . -175.4(3) ?
C3 C2 C20 C21 . . . . 8.6(2) ?
C7 C2 C20 C21 . . . . -113.91(16) ?
C1 C2 C20 C21 . . . . 133.34(15) ?
C3 C2 C20 C25 . . . . -173.60(14) ?
C7 C2 C20 C25 . . . . 63.90(18) ?
C1 C2 C20 C25 . . . . -48.84(18) ?
C25 C20 C21 C22 . . . . 0.7(2) ?
C2 C20 C21 C22 . . . . 178.59(14) ?
C20 C21 C22 C23 . . . . -0.2(2) ?
C26 O3 C23 C22 . . . . -2.1(2) ?
C26 O3 C23 C24 . . . . 178.53(15) ?
C21 C22 C23 O3 . . . . -179.32(15) ?
C21 C22 C23 C24 . . . . 0.0(2) ?
C27 O4 C24 C25 . . . . 11.8(2) ?
C27 O4 C24 C23 . . . . -169.34(16) ?
O3 C23 C24 O4 . . . . 0.0(2) ?
C22 C23 C24 O4 . . . . -179.42(15) ?
O3 C23 C24 C25 . . . . 178.94(15) ?
C22 C23 C24 C25 . . . . -0.5(2) ?
O4 C24 C25 C20 . . . . 179.92(15) ?
C23 C24 C25 C20 . . . . 1.1(2) ?
C21 C20 C25 C24 . . . . -1.2(2) ?
C2 C20 C25 C24 . . . . -179.13(15) ?
C36 O6 N2 C35 . . . . -102.43(16) ?
C36 O6 N2 C28 . . . . 122.73(15) ?
C35 N2 C28 C33 . . . . 159.28(13) ?
O6 N2 C28 C33 . . . . -64.08(17) ?
C35 N2 C28 C29 . . . . 36.50(15) ?
O6 N2 C28 C29 . . . . 173.13(12) ?
N2 C28 C29 C47 . . . . -155.79(12) ?
C33 C28 C29 C47 . . . . 80.36(16) ?
N2 C28 C29 C30 . . . . 77.34(14) ?
C33 C28 C29 C30 . . . . -46.51(17) ?
N2 C28 C29 C34 . . . . -36.35(14) ?
C33 C28 C29 C34 . . . . -160.20(13) ?
C47 C29 C30 C31 . . . . -74.01(17) ?
C34 C29 C30 C31 . . . . 160.81(13) ?
C28 C29 C30 C31 . . . . 51.13(17) ?
C29 C30 C31 C32 . . . . -58.39(18) ?
C30 C31 C32 C33 . . . . 57.97(18) ?
N2 C28 C33 C37 . . . . 63.88(18) ?
C29 C28 C33 C37 . . . . 178.88(13) ?
N2 C28 C33 C32 . . . . -64.54(18) ?
C29 C28 C33 C32 . . . . 50.46(18) ?
C31 C32 C33 C37 . . . . 176.95(15) ?
C31 C32 C33 C28 . . . . -55.12(19) ?
C47 C29 C34 C35 . . . . 144.92(13) ?
C30 C29 C34 C35 . . . . -88.83(14) ?
C28 C29 C34 C35 . . . . 26.35(15) ?
O6 N2 C35 O5 . . . . 21.3(2) ?
C28 N2 C35 O5 . . . . 158.65(15) ?
O6 N2 C35 C34 . . . . -157.60(12) ?
C28 N2 C35 C34 . . . . -20.24(17) ?
C29 C34 C35 O5 . . . . 175.78(15) ?
C29 C34 C35 N2 . . . . -5.38(16) ?
C46 C41 C42 C43 . . . . -0.3(3) ?
C40 C41 C42 C43 . . . . -176.0(2) ?
C41 C42 C43 C44 . . . . 0.8(4) ?
C42 C43 C44 C45 . . . . -0.8(4) ?
C43 C44 C45 C46 . . . . 0.1(4) ?
C44 C45 C46 C41 . . . . 0.5(4) ?
C42 C41 C46 C45 . . . . -0.4(3) ?
C40 C41 C46 C45 . . . . 175.4(2) ?
C30 C29 C47 C48 . . . . -7.3(2) ?
C34 C29 C47 C48 . . . . 115.48(16) ?
C28 C29 C47 C48 . . . . -131.69(15) ?
C30 C29 C47 C52 . . . . 174.10(14) ?
C34 C29 C47 C52 . . . . -63.17(18) ?
C28 C29 C47 C52 . . . . 49.66(18) ?
C52 C47 C48 C49 . . . . -0.3(2) ?
C29 C47 C48 C49 . . . . -178.94(15) ?
C47 C48 C49 C50 . . . . -0.1(2) ?
C53 O7 C50 C49 . . . . 5.3(2) ?
C53 O7 C50 C51 . . . . -175.64(15) ?
C48 C49 C50 O7 . . . . 179.14(16) ?
C48 C49 C50 C51 . . . . 0.2(2) ?
C54 O8 C51 C52 . . . . -11.8(3) ?
C54 O8 C51 C50 . . . . 167.97(16) ?
O7 C50 C51 O8 . . . . 1.3(2) ?
C49 C50 C51 O8 . . . . -179.66(15) ?
O7 C50 C51 C52 . . . . -178.96(15) ?
C49 C50 C51 C52 . . . . 0.1(2) ?
O8 C51 C52 C47 . . . . 179.27(16) ?
C50 C51 C52 C47 . . . . -0.5(3) ?
C48 C47 C52 C51 . . . . 0.6(2) ?
C29 C47 C52 C51 . . . . 179.29(15) ?
C3S O2S C1S O1S . . . . 2.3(7) ?
C3S O2S C1S C2S . . . . 177.6(5) ?
C1S O2S C3S C4S . . . . -176.3(4) ?
C3T O2T C1T O1T . . . . 1.(2) ?
C3T O2T C1T C2T . . . . -170.(2) ?
C1T O2T C3T C4T . . . . -76.8(16) ?

_shelx_res_file                  
;


    shift.res created by SHELXL-2014/7

TITL shift in P-1 #2
CELL 0.71073 10.3428 16.0861 17.3663 65.7051 73.1718 89.5204
ZERR 2 0.0007 0.0011 0.0012 0.0034 0.0037 0.0035
LATT 1
SFAC C H N O
UNIT 116 124 4 20
RIGU O1S O2S C1S C2S C3S C4S
RIGU O1T O2T C1T C2T C3T C4T

L.S. 10
PLAN  10
SIZE 0.098 0.225 0.352
TEMP -173.2
LIST 4
BOND $h
conf
fmap 2
acta
OMIT 0 0 1

WGHT    0.075000    2.194600
FVAR       0.18374   0.65976
O1    4    0.148643    0.064297    0.423122    11.00000    0.01798    0.01700 =
         0.01739   -0.01127   -0.00336    0.00126
O2    4    0.181737   -0.037603    0.583991    11.00000    0.01446    0.01386 =
         0.02404   -0.01031   -0.00775    0.00612
O3    4   -0.571481    0.175984    0.751506    11.00000    0.01370    0.01777 =
         0.02910   -0.01196   -0.00081    0.00394
O4    4   -0.509925    0.031459    0.725381    11.00000    0.01277    0.01555 =
         0.03741   -0.01397   -0.00247    0.00036
N1    3    0.128701    0.046569    0.564408    11.00000    0.01301    0.01328 =
         0.01627   -0.00859   -0.00523    0.00487
C1    1    0.021330    0.054840    0.636767    11.00000    0.01116    0.01341 =
         0.01454   -0.00802   -0.00455    0.00290
AFIX  13
H1    2   -0.057584    0.006822    0.658110    11.00000   -1.20000
AFIX   0

C2    1   -0.018196    0.151099    0.584315    11.00000    0.01090    0.01195 =
         0.01395   -0.00729   -0.00400    0.00260
C3    1    0.090168    0.227442    0.567590    11.00000    0.01190    0.01408 =
         0.01925   -0.00913   -0.00376    0.00021
AFIX  23
H3A   2    0.175366    0.226318    0.523693    11.00000   -1.20000
H3B   2    0.058158    0.287834    0.541090    11.00000   -1.20000
AFIX   0
C4    1    0.121661    0.218666    0.651078    11.00000    0.01719    0.01751 =
         0.02478   -0.01293   -0.00993    0.00180
AFIX  23
H4A   2    0.192136    0.269291    0.635286    11.00000   -1.20000
H4B   2    0.038529    0.223555    0.694163    11.00000   -1.20000
AFIX   0
C5    1    0.172188    0.126354    0.693456    11.00000    0.02029    0.02211 =
         0.02727   -0.01536   -0.01407    0.00527
AFIX  23
H5A   2    0.190643    0.120664    0.748149    11.00000   -1.20000
H5B   2    0.258197    0.122896    0.651643    11.00000   -1.20000
AFIX   0
C6    1    0.064906    0.047528    0.716512    11.00000    0.01800    0.01742 =
         0.01612   -0.00915   -0.00752    0.00395
AFIX  13
H6    2   -0.018034    0.052658    0.760631    11.00000   -1.20000
AFIX   0

C7    1   -0.003694    0.149023    0.493631    11.00000    0.01465    0.01412 =
         0.01364   -0.00688   -0.00513    0.00301
AFIX  23
H7A   2   -0.091951    0.126556    0.492895    11.00000   -1.20000
H7B   2    0.028739    0.211092    0.444186    11.00000   -1.20000
AFIX   0

C8    1    0.099583    0.083742    0.485621    11.00000    0.01195    0.01287 =
         0.01597   -0.00736   -0.00386   -0.00093
C9    1    0.325470   -0.021647    0.564737    11.00000    0.01340    0.02488 =
         0.03316   -0.01590   -0.00895    0.00769
AFIX 137
H9A   2    0.367141    0.019559    0.501602    11.00000   -1.50000
H9B   2    0.363177   -0.080239    0.578217    11.00000   -1.50000
H9C   2    0.344818    0.006700    0.601166    11.00000   -1.50000
AFIX   0

C10   1    0.104921   -0.043589    0.760628    11.00000    0.02030    0.02299 =
         0.01592   -0.00956   -0.00828    0.00449
C11   1    0.136226   -0.118812    0.796224    11.00000    0.02313    0.02361 =
         0.01734   -0.00860   -0.00821    0.00257
C12   1    0.170078   -0.205441    0.837217    11.00000    0.02543    0.02415 =
         0.01799   -0.00828   -0.00778    0.00295
C13   1    0.198115   -0.281584    0.874012    11.00000    0.02852    0.02408 =
         0.02012   -0.00642   -0.00811    0.00456
C14   1    0.232664   -0.371292    0.919297    11.00000    0.03236    0.02198 =
         0.02591   -0.00248   -0.00848    0.00636
C15   1    0.353413   -0.398827    0.881682    11.00000    0.03512    0.03061 =
         0.02627   -0.00642   -0.00740    0.00923
AFIX  43
H15   2    0.412368   -0.358553    0.824593    11.00000   -1.20000
AFIX   0
C16   1    0.387817   -0.484763    0.927255    11.00000    0.04678    0.03795 =
         0.05240   -0.00909   -0.01063    0.02273
AFIX  43
H16   2    0.468217   -0.504469    0.900373    11.00000   -1.20000
AFIX   0

C17   1    0.305036   -0.541795    1.011874    11.00000    0.06305    0.03628 =
         0.07031    0.01039   -0.00853    0.02218
AFIX  43
H17   2    0.330060   -0.600063    1.043583    11.00000   -1.20000
AFIX   0
C18   1    0.186502   -0.514810    1.050608    11.00000    0.05908    0.04678 =
         0.05983    0.02412    0.00959    0.01494
AFIX  43
H18   2    0.130994   -0.554011    1.109203    11.00000   -1.20000
AFIX   0
C19   1    0.147916   -0.430192    1.004033    11.00000    0.03942    0.03994 =
         0.04508    0.00666    0.00553    0.01449
AFIX  43
H19   2    0.064381   -0.412598    1.029747    11.00000   -1.20000
AFIX   0

C20   1   -0.163270    0.161313    0.630150    11.00000    0.01108    0.01226 =
         0.01259   -0.00584   -0.00408    0.00220
C21   1   -0.198613    0.238432    0.644629    11.00000    0.01377    0.01249 =
         0.01616   -0.00738   -0.00530    0.00310
AFIX  43
H21   2   -0.129614    0.287307    0.626547    11.00000   -1.20000
AFIX   0
C22   1   -0.334315    0.245583    0.685466    11.00000    0.01587    0.01358 =
         0.01714   -0.00887   -0.00545    0.00463
AFIX  43
H22   2   -0.355798    0.298947    0.694769    11.00000   -1.20000
AFIX   0
C23   1   -0.436662    0.175741    0.712177    11.00000    0.01260    0.01567 =
         0.01510   -0.00695   -0.00280    0.00430
C24   1   -0.402893    0.096914    0.697856    11.00000    0.01238    0.01378 =
         0.01904   -0.00699   -0.00423    0.00137
C25   1   -0.269027    0.090771    0.657027    11.00000    0.01288    0.01287 =
         0.01806   -0.00855   -0.00435    0.00224
AFIX  43
H25   2   -0.247867    0.037829    0.646865    11.00000   -1.20000
AFIX   0
C26   1   -0.609423    0.253662    0.769113    11.00000    0.01970    0.02177 =
         0.02878   -0.01345    0.00176    0.00565
AFIX 137
H26A  2   -0.582732    0.309616    0.713122    11.00000   -1.50000
H26B  2   -0.563300    0.258898    0.809196    11.00000   -1.50000
H26C  2   -0.708236    0.245697    0.797086    11.00000   -1.50000
AFIX   0

C27   1   -0.476695   -0.055026    0.726239    11.00000    0.01921    0.01476 =
         0.03463   -0.01228   -0.00654    0.00048
AFIX 137
H27A  2   -0.433181   -0.047295    0.665118    11.00000   -1.50000
H27B  2   -0.560004   -0.098666    0.753253    11.00000   -1.50000
H27C  2   -0.414055   -0.078578    0.760934    11.00000   -1.50000
AFIX   0

O5    4    0.420828    0.564171    0.423346    11.00000    0.02279    0.01740 =
         0.01935   -0.01187   -0.00951    0.00708
O6    4    0.239034    0.462532    0.586305    11.00000    0.01531    0.01344 =
         0.02625   -0.01091   -0.00798   -0.00002
O7    4    0.837177    0.677228    0.742358    11.00000    0.02344    0.01864 =
         0.02990   -0.01454   -0.01710    0.00483
O8    4    0.802343    0.532973    0.715907    11.00000    0.02618    0.01740 =
         0.04268   -0.01793   -0.02446    0.01117
N2    3    0.309202    0.547068    0.565105    11.00000    0.01483    0.01347 =
         0.01780   -0.00889   -0.00691    0.00028
C28   1    0.350346    0.556432    0.635791    11.00000    0.01316    0.01302 =
         0.01518   -0.00764   -0.00560    0.00202
AFIX  13
H28   2    0.410649    0.508659    0.656063    11.00000   -1.20000
AFIX   0
C29   1    0.438213    0.652624    0.581460    11.00000    0.01247    0.01105 =
         0.01455   -0.00683   -0.00529    0.00295
C30   1    0.343950    0.728957    0.566104    11.00000    0.01668    0.01323 =
         0.01919   -0.00881   -0.00923    0.00542
AFIX  23
H30A  2    0.400416    0.789381    0.538646    11.00000   -1.20000
H30B  2    0.299045    0.727555    0.523383    11.00000   -1.20000
AFIX   0
C31   1    0.234350    0.720504    0.650683    11.00000    0.01545    0.01801 =
         0.02570   -0.01360   -0.00773    0.00667
AFIX  23
H31A  2    0.177364    0.770915    0.635628    11.00000   -1.20000
H31B  2    0.277995    0.726177    0.692358    11.00000   -1.20000
AFIX   0
C32   1    0.144744    0.627885    0.695336    11.00000    0.01438    0.02167 =
         0.02712   -0.01342   -0.00323    0.00483
AFIX  23
H32A  2    0.096625    0.623568    0.655184    11.00000   -1.20000
H32B  2    0.075638    0.622481    0.750816    11.00000   -1.20000
AFIX   0
C33   1    0.233463    0.549697    0.716811    11.00000    0.01516    0.01753 =
         0.01756   -0.00850   -0.00350    0.00168
AFIX  13
H33   2    0.276912    0.556300    0.758825    11.00000   -1.20000
AFIX   0
C34   1    0.507561    0.649918    0.490774    11.00000    0.01488    0.01425 =
         0.01436   -0.00701   -0.00475    0.00169
AFIX  23
H34A  2    0.520037    0.711769    0.441243    11.00000   -1.20000
H34B  2    0.597571    0.627744    0.488459    11.00000   -1.20000
AFIX   0
C35   1    0.411799    0.584078    0.485090    11.00000    0.01549    0.01282 =
         0.01678   -0.00764   -0.00757    0.00493
C36   1    0.111073    0.477718    0.570210    11.00000    0.01678    0.02714 =
         0.03783   -0.01743   -0.01322    0.00198
AFIX 137
H36A  2    0.126610    0.517646    0.507087    11.00000   -1.50000
H36B  2    0.058380    0.507212    0.606424    11.00000   -1.50000
H36C  2    0.060471    0.418710    0.586080    11.00000   -1.50000
AFIX   0
C37   1    0.152913    0.458495    0.764207    11.00000    0.01796    0.02114 =
         0.01826   -0.00921   -0.00314    0.00213
C38   1    0.086504    0.384223    0.802055    11.00000    0.01927    0.02362 =
         0.01877   -0.00813   -0.00397    0.00289
C39   1    0.009925    0.299010    0.843093    11.00000    0.02100    0.02288 =
         0.01833   -0.00623   -0.00411    0.00298

C40   1   -0.057664    0.225285    0.879167    11.00000    0.02313    0.02417 =
         0.01922   -0.00703   -0.00508    0.00177
C41   1   -0.145331    0.139693    0.925604    11.00000    0.02393    0.02047 =
         0.01932   -0.00503   -0.00497   -0.00035
C42   1   -0.215986    0.109971    0.882042    11.00000    0.03147    0.02764 =
         0.01928   -0.00710   -0.00840    0.00048
AFIX  43
H42   2   -0.201609    0.144679    0.820209    11.00000   -1.20000
AFIX   0
C43   1   -0.306597    0.030196    0.928941    11.00000    0.04134    0.03572 =
         0.03580   -0.01366   -0.01732   -0.00581
AFIX  43
H43   2   -0.353711    0.009525    0.899274    11.00000   -1.20000
AFIX   0

C44   1   -0.328819   -0.019968    1.019926    11.00000    0.04263    0.02730 =
         0.03421   -0.00301   -0.00919   -0.01339
AFIX  43
H44   2   -0.392046   -0.074424    1.052182    11.00000   -1.20000
AFIX   0

C45   1   -0.259710    0.008823    1.063572    11.00000    0.04564    0.02920 =
         0.02124   -0.00036   -0.00952   -0.00875
AFIX  43
H45   2   -0.275362   -0.025837    1.125555    11.00000   -1.20000
AFIX   0
C46   1   -0.167786    0.088072    1.017025    11.00000    0.04259    0.02879 =
         0.02059   -0.00399   -0.01233   -0.00767
AFIX  43
H46   2   -0.119749    0.107623    1.046953    11.00000   -1.20000
AFIX   0

C47   1    0.541449    0.662998    0.625445    11.00000    0.01139    0.01230 =
         0.01390   -0.00652   -0.00364    0.00119
C48   1    0.560886    0.739367    0.640989    11.00000    0.01407    0.01229 =
         0.01854   -0.00766   -0.00560    0.00289
AFIX  43
H48   2    0.506832    0.787786    0.624631    11.00000   -1.20000
AFIX   0
C49   1    0.658481    0.746475    0.680263    11.00000    0.01688    0.01306 =
         0.01814   -0.00899   -0.00547    0.00152
AFIX  43
H49   2    0.669865    0.799448    0.690110    11.00000   -1.20000
AFIX   0
C50   1    0.738318    0.676982    0.704785    11.00000    0.01432    0.01579 =
         0.01737   -0.00825   -0.00680    0.00049
C51   1    0.720317    0.598931    0.689481    11.00000    0.01624    0.01438 =
         0.02139   -0.00922   -0.00973    0.00413
C52   1    0.623803    0.592996    0.650225    11.00000    0.01507    0.01366 =
         0.02064   -0.01057   -0.00791    0.00393
AFIX  43
H52   2    0.613015    0.540330    0.639798    11.00000   -1.20000
AFIX   0
C53   1    0.851752    0.752141    0.764725    11.00000    0.03445    0.02095 =
         0.02830   -0.01517   -0.01916    0.00437
AFIX 137
H53A  2    0.878020    0.809851    0.710424    11.00000   -1.50000
H53B  2    0.922213    0.742945    0.793917    11.00000   -1.50000
H53C  2    0.765004    0.754929    0.805151    11.00000   -1.50000
AFIX   0
C54   1    0.768282    0.446534    0.717543    11.00000    0.02870    0.01651 =
         0.04335   -0.01611   -0.02186    0.00974
AFIX 137
H54A  2    0.781984    0.454040    0.656679    11.00000   -1.50000
H54B  2    0.672729    0.423451    0.753161    11.00000   -1.50000
H54C  2    0.826695    0.402632    0.743913    11.00000   -1.50000
AFIX   0

SAME 0.02 0.04 O1T > C4T
PART 1
O1S   4    0.271479    0.130328    0.130593    21.00000    0.04857    0.06036 =
         0.04088   -0.03529   -0.01994    0.01862
O2S   4    0.397257    0.236405   -0.002822    21.00000    0.02774    0.07739 =
         0.03454   -0.01995   -0.01170    0.01674
C1S   1    0.282077    0.185917    0.053901    21.00000    0.03491    0.07408 =
         0.04022   -0.04314   -0.02145    0.02857
C2S   1    0.167556    0.210309    0.016072    21.00000    0.02700    0.16225 =
         0.03595   -0.05085   -0.01652    0.03708
AFIX 137
H2SA  2    0.166226    0.177207   -0.020157    21.00000   -1.50000
H2SB  2    0.179863    0.276678   -0.021113    21.00000   -1.50000
H2SC  2    0.081240    0.193090    0.064601    21.00000   -1.50000
AFIX   0
C3S   1    0.516483    0.222965    0.025903    21.00000    0.03712    0.05048 =
         0.04018   -0.02516   -0.01987    0.01619
AFIX  23
H3SA  2    0.539858    0.159926    0.038168    21.00000   -1.20000
H3SB  2    0.499942    0.231963    0.080869    21.00000   -1.20000
AFIX   0
C4S   1    0.627917    0.291363   -0.046920    21.00000    0.04025    0.04686 =
         0.05522   -0.02030   -0.01541    0.01402
AFIX 137
H4SA  2    0.641715    0.282587   -0.101208    21.00000   -1.50000
H4SB  2    0.711817    0.283606   -0.030599    21.00000   -1.50000
H4SC  2    0.604343    0.353391   -0.057393    21.00000   -1.50000
AFIX   0

PART 0
PART 2
O1T   4    0.332031    0.172367    0.093152   -21.00000    0.08478    0.10354 =
         0.05740   -0.04476   -0.01890    0.04090
O2T   4    0.418887    0.259824   -0.050893   -21.00000    0.04930    0.09228 =
         0.05586   -0.04111   -0.02000    0.01468
C1T   1    0.319416    0.224191    0.020294   -21.00000    0.06555    0.09308 =
         0.05587   -0.04037   -0.01219    0.02011
C2T   1    0.181682    0.236878    0.006408   -21.00000    0.07219    0.28211 =
         0.12208   -0.05595   -0.03585    0.03539
AFIX 137
H2TA  2    0.120594    0.179011    0.043109   -21.00000   -1.50000
H2TB  2    0.191715    0.254858   -0.056428   -21.00000   -1.50000
H2TC  2    0.143398    0.284993    0.023534   -21.00000   -1.50000
AFIX   0
C3T   1    0.552632    0.235356   -0.042599   -21.00000    0.04330    0.06577 =
         0.05655   -0.03265   -0.01861    0.00926
AFIX  23
H3TA  2    0.618060    0.249655   -0.102075   -21.00000   -1.20000
H3TB  2    0.545648    0.168631   -0.005125   -21.00000   -1.20000
AFIX   0
C4T   1    0.601624    0.288605   -0.001360   -21.00000    0.09939    0.16594 =
         0.21810   -0.15926   -0.11083    0.07504
AFIX 137
H4TA  2    0.600424    0.354375   -0.035767   -21.00000   -1.50000
H4TB  2    0.694753    0.277170   -0.001114   -21.00000   -1.50000
H4TC  2    0.541879    0.269250    0.059893   -21.00000   -1.50000
AFIX   0
HKLF 4

REM  shift in P-1 #2
REM R1 =  0.0616 for   11862 Fo > 4sig(Fo)  and  0.0813 for all   15311 data
REM    696 parameters refined using     70 restraints

END

WGHT      0.0750      2.1939

REM Highest difference peak  0.664,  deepest hole -0.485,  1-sigma level  0.068
Q1    1   0.4005  0.3663 -0.1272  11.00000  0.05    0.66
Q2    1   0.3584  0.3265 -0.0724  11.00000  0.05    0.55
Q3    1   0.3440  0.3070 -0.0504  11.00000  0.05    0.52
Q4    1   0.1208  0.0690  0.5232  11.00000  0.05    0.46
Q5    1  -0.4283  0.1375  0.7023  11.00000  0.05    0.45
Q6    1   0.5327  0.2832 -0.0324  11.00000  0.05    0.43
Q7    1   0.0441  0.1128  0.4900  11.00000  0.05    0.43
Q8    1  -0.1984 -0.0238  1.0390  11.00000  0.05    0.41
Q9    1  -0.0158  0.1510  0.5407  11.00000  0.05    0.41
Q10   1   0.0407  0.0552  0.6766  11.00000  0.05    0.40
;
_shelx_res_checksum              2126
